# Supplementary material for: Spontaneous reactivation of latent HIV-1 promoters is linked to the cell cycle as revealed by a genetic-insulators-containing dual-fluorescence HIV-1-based vector
Source: Sci Rep. 2018 Jul 5;8:10204. doi: 10.1038/s41598-018-28161-y (PMC6033903; doi:10.1038/s41598-018-28161-y)
Supplement: Supplementary file 2 — Supplementary Table S4 [file 41598_2018_28161_MOESM2_ESM.xlsx]

## Sheet: Sheet1
Transduction	Cell population	Amplicon start (Adaptor end)	Amplicon end (5´ HIV-1 LTR end)	Chromosome	Strand	RefSeq name	RefSeq number	Intragenic/Intergenic
1	DP1	94258191	94258253	chrX	-			Intergenic
1	DP1	145590580	145590643	chr8	-			Intergenic
1	DP1	142346584	142346618	chr7	-			Intergenic
1	DP1	44138686	44138730	chr7	-			Intergenic
1	DP1	42661782	42661811	chr6	+			Intergenic
1	DP1	180136727	180136774	chr5	-			Intergenic
1	DP1	78461772	78461805	chr5	-			Intergenic
1	DP1	159970301	159970347	chr4	-			Intergenic
1	DP1	177119339	177119384	chr3	+			Intergenic
1	DP1	156305925	156305983	chr3	-			Intergenic
1	DP1	97533913	97534045	chr3	-			Intergenic
1	DP1	51792900	51793045	chr3	-			Intergenic
1	DP1	50224227	50224337	chr22	-			Intergenic
1	DP1	44867862	44867943	chr22	+			Intergenic
1	DP1	37825255	37825282	chr21	+			Intergenic
1	DP1	27749235	27749292	chr21	+			Intergenic
1	DP1	52533215	52533249	chr20	+			Intergenic
1	DP1	42824003	42824049	chr20	-			Intergenic
1	DP1	184052087	184052147	chr2	+			Intergenic
1	DP1	175935989	175936061	chr2	+			Intergenic
1	DP1	54891545	54891634	chr19	+			Intergenic
1	DP1	47374416	47374582	chr19	-			Intergenic
1	DP1	35014690	35014864	chr19	-			Intergenic
1	DP1	17576777	17576860	chr19	-			Intergenic
1	DP1	11177313	11177368	chr19	-			Intergenic
1	DP1	7299337	7299367	chr19	-			Intergenic
1	DP1	3560666	3560789	chr19	-			Intergenic
1	DP1	10417007	10417194	chr18	-			Intergenic
1	DP1	75647200	75647329	chr17	+			Intergenic
1	DP1	7089799	7089993	chr17	-			Intergenic
1	DP1	633626	633687	chr17	+			Intergenic
1	DP1	214503	214694	chr17	+			Intergenic
1	DP1	85631043	85631109	chr16	-			Intergenic
1	DP1	30156848	30156896	chr16	+			Intergenic
1	DP1	29658532	29658579	chr16	-			Intergenic
1	DP1	16031316	16031434	chr16	-			Intergenic
1	DP1	3133205	3133234	chr16	+			Intergenic
1	DP1	107270205	107270275	chr14	+			Intergenic
1	DP1	98955525	98955598	chr14	+			Intergenic
1	DP1	85263111	85263148	chr14	+			Intergenic
1	DP1	53979620	53979650	chr14	-			Intergenic
1	DP1	34489014	34489050	chr14	-			Intergenic
1	DP1	49046726	49046767	chr12	-			Intergenic
1	DP1	6894060	6894103	chr12	+			Intergenic
1	DP1	67425081	67425175	chr11	-			Intergenic
1	DP1	9475292	9475341	chr11	+			Intergenic
1	DP1	232905884	232905927	chr1	-			Intergenic
1	DP1	158452039	158452091	chr1	-			Intergenic
1	DP1	155906036	155906065	chr1	+			Intergenic
1	DP1	42546156	42546279	chr1	-			Intergenic
1	DP1	1080868	1080900	chr1	+			Intergenic
1	DP1	142543803	142543911	chr7	-			Intergenic
1	DP1	131164320	131164403	chrX	-	MST4	NM_001042453	Intron
1	DP1	134084201	134084234	chr9	-	NUP214	NM_005085	Intron
1	DP1	131320512	131320540	chr9	+	SPTAN1	NM_001130438	Intron
1	DP1	131275600	131275682	chr9	-	GLE1	NM_001499	Intron
1	DP1	125925170	125925299	chr9	+	STRBP	NM_018387	Intron
1	DP1	5431090	5431240	chr9	-	PLGRKT	NM_018465	Intron
1	DP1	146124609	146124663	chr8	-	ZNF250	NM_021061	Intron
1	DP1	157971819	157971923	chr7	-	PTPRN2	NM_002847	Intron
1	DP1	131084258	131084331	chr7	+	MKLN1	NM_001145354	Intron
1	DP1	158757130	158757286	chr6	-	TULP4	NM_020245	Intron
1	DP1	41955577	41955625	chr6	+	CCND3	NM_001136126	Intron
1	DP1	41940000	41940037	chr6	-	CCND3	NM_001136126	Intron
1	DP1	36429484	36429638	chr6	-	KCTD20	NM_001286580	Intron
1	DP1	31805506	31805563	chr6	+	C6orf48	NM_001287484	Intron
1	DP1	31717218	31717271	chr6	-	MSH5	NM_002441	Intron
1	DP1	179162320	179162371	chr5	-	MAML1	NM_014757	Intron
1	DP1	177808384	177808498	chr5	+	COL23A1	NM_173465	Intron
1	DP1	77042299	77042413	chr5	+	TBCA	NM_004607	Intron
1	DP1	21945333	21945363	chr5	-	CDH12	NM_004061	Intron
1	DP1	52960442	52960612	chr3	-	SFMBT1	NM_016329	Intron
1	DP1	49289682	49289735	chr3	-	CCDC36	NM_178173	Intron
1	DP1	47346617	47346711	chr3	-	KLHL18	NM_025010	Intron
1	DP1	23493344	23493464	chr3	+	UBE2E2	NM_152653	Intron
1	DP1	15015427	15015504	chr3	-	NR2C2	NM_003298	Intron
1	DP1	42241789	42241858	chr22	+	SREBF2	NM_004599	Intron
1	DP1	40553896	40554013	chr22	+	TNRC6B	NM_001024843	Intron
1	DP1	29390362	29390391	chr22	+	ZNRF3	NM_001206998	Intron
1	DP1	19438725	19438780	chr22	+	UFD1L	NM_005659	Intron
1	DP1	47763429	47763494	chr21	-	PCNT	NM_006031	Intron
1	DP1	62350513	62350581	chr20	-	ZGPAT	NM_001083113	Intron
1	DP1	62326847	62326905	chr20	-	RTEL1	NM_001283010	Undetermined
1	DP1	62254168	62254222	chr20	+	GMEB2	NM_012384	Intron
1	DP1	43179065	43179149	chr20	-	PKIG	NM_001281444	Intron
1	DP1	33181171	33181322	chr20	-	PIGU	NM_080476	Intron
1	DP1	32157042	32157113	chr20	-	CBFA2T2	NM_001032999	Intron
1	DP1	243057101	243057128	chr2	-	LOC728323	NR_024437	Intron
1	DP1	234059477	234059561	chr2	+	INPP5D	NM_001017915	Intron
1	DP1	152991263	152991430	chr2	+	STAM2	NM_005843	Intron
1	DP1	128896516	128896602	chr2	-	UGGT1	NM_020120	Intron
1	DP1	99320076	99320171	chr2	+	MGAT4A	NM_012214	Intron
1	DP1	97031002	97031030	chr2	-	NCAPH	NM_001281712	Intron
1	DP1	74303003	74303171	chr2	+	TET3	NM_001287491	Intron
1	DP1	69558908	69559076	chr2	+	GFPT1	NM_001244710	Intron
1	DP1	29007891	29007935	chr2	-	PPP1CB	NM_206876	Intron
1	DP1	27625604	27625687	chr2	-	PPM1G	NM_177983	Intron
1	DP1	36867528	36867638	chr19	-	ZFP14	NM_020917	Intron
1	DP1	18473883	18473929	chr19	-	PGPEP1	NM_017712	Intron
1	DP1	10425292	10425414	chr19	+	FDX1L	NM_001031734	Intron
1	DP1	5896898	5896957	chr19	-	NDUFA11	NM_001193375	Intron
1	DP1	5655012	5655168	chr19	-	SAFB	NM_001201338	Intron
1	DP1	3160102	3160132	chr19	+	GNA15	NM_002068	Intron
1	DP1	44415870	44415900	chr18	-	PIAS2	NM_004671	Intron
1	DP1	81001625	81001751	chr17	-	B3GNTL1	NM_001009905	Intron
1	DP1	80356052	80356102	chr17	+	OGFOD3	NM_175902	Intron
1	DP1	79602101	79602135	chr17	-	NPLOC4	NM_017921	Intron
1	DP1	79516088	79516251	chr17	+	C17orf70	NR_033338	Intron
1	DP1	74327362	74327478	chr17	-	PRPSAP1	NM_002766	Intron
1	DP1	54350959	54351073	chr17	+	ANKFN1	NM_153228	Intron
1	DP1	43144572	43144722	chr17	-	NMT1	NM_021079	Intron
1	DP1	38572517	38572589	chr17	-	TOP2A	NM_001067	Intron
1	DP1	35332178	35332338	chr17	+	AATF	NM_012138	Intron
1	DP1	16086582	16086641	chr17	+	NCOR1	NM_001190440	Intron
1	DP1	12007063	12007157	chr17	+	MAP2K4	NM_003010	Intron
1	DP1	2158054	2158089	chr17	+	SMG6	NM_001256827	Intron
1	DP1	2044154	2044348	chr17	-	SMG6	NM_001256828	Intron
1	DP1	71696897	71697022	chr16	+	PHLPP2	NM_001289003	Intron
1	DP1	69669733	69669808	chr16	+	NFAT5	NM_173215	Intron
1	DP1	22486077	22486111	chr16	+	SMG1P1	NR_027154	Intron
1	DP1	12450536	12450732	chr16	+	SNX29	NM_032167	Intron
1	DP1	4844746	4844775	chr16	+	SMIM22	NM_001253790	Intron
1	DP1	2972466	2972596	chr16	+	FLYWCH1	NM_020912	Intron
1	DP1	2490117	2490183	chr16	+	CCNF	NM_001761	Intron
1	DP1	2311740	2311821	chr16	+	RNPS1	NM_001286625	Intron
1	DP1	1674055	1674143	chr16	-	CRAMP1L	NM_020825	Intron
1	DP1	1658162	1658225	chr16	+	IFT140	NM_014714	Intron
1	DP1	91272982	91273059	chr15	-	BLM	NM_001287248	Intron
1	DP1	89870677	89870719	chr15	-	POLG	NM_001126131	Intron
1	DP1	89870680	89870718	chr15	-	POLG	NM_002693	Intron
1	DP1	85338889	85338931	chr15	-	ZNF592	NM_014630	Intron
1	DP1	84423178	84423209	chr15	-	ADAMTSL3	NM_207517	Intron
1	DP1	58961620	58961710	chr15	-	ADAM10	NM_001110	Intron
1	DP1	31260950	31260982	chr15	+	MTMR10	NM_017762	Intron
1	DP1	102626383	102626451	chr14	+	WDR20	NM_001242418	Intron
1	DP1	90063704	90063756	chr14	+	FOXN3	NM_001085471	Intron
1	DP1	64465022	64465104	chr14	-	SYNE2	NM_015180	Exon
1	DP1	61274424	61274463	chr14	-	MNAT1	NM_002431	Intron
1	DP1	114275503	114275635	chr13	-	TFDP1	NR_026580	Intron
1	DP1	21442460	21442494	chr13	+	XPO4	NM_022459	Intron
1	DP1	123503726	123503782	chr12	-	PITPNM2	NM_020845	Intron
1	DP1	106875344	106875537	chr12	-	POLR3B	NM_018082	Intron
1	DP1	7344834	7344937	chr12	-	PEX5	NM_001131026	Intron
1	DP1	3929689	3929769	chr12	+	PARP11	NM_020367	Intron
1	DP1	868258	868319	chr12	-	WNK1	NM_001184985	Intron
1	DP1	62578993	62579025	chr11	-	STX5	NM_001244666	Intron
1	DP1	28185815	28185888	chr11	+	METTL15	NM_152636	Intron
1	DP1	101677769	101677920	chr10	+	DNMBP	NM_015221	Intron
1	DP1	75329133	75329254	chr10	-	USP54	NM_152586	Intron
1	DP1	75228939	75229000	chr10	-	PPP3CB	NM_001142354	Intron
1	DP1	234207	234235	chr10	+	ZMYND11	NM_006624	Intron
1	DP1	235408499	235408583	chr1	+	ARID4B	NM_001206794	Intron
1	DP1	225722010	225722114	chr1	+	ENAH	NM_001008493	Intron
1	DP1	155706637	155706787	chr1	+	DAP3	NM_001199851	Intron
1	DP1	155501070	155501165	chr1	-	ASH1L	NM_018489	Intron
1	DP1	154593314	154593371	chr1	+	ADAR	NM_001025107	Intron
1	DP1	115009525	115009594	chr1	-	TRIM33	NM_015906	Intron
1	DP1	43156643	43156716	chr1	+	YBX1	NM_004559	Intron
1	DP1	28997650	28997776	chr1	-	GMEB1	NM_006582	Intron
1	DP1	25997760	25997827	chr1	-	MAN1C1	NM_020379	Intron
1	DP1	25997763	25997825	chr1	-	MAN1C1	NM_001289010	Intron
1	DP1	16926996	16927038	chr1	+	NBPF1	NM_017940	Intron
1	DP1	62352249	62352298	chr20	+	ZGPAT	NM_001083113	Intron
1	DP1	43169628	43169790	chr17	-	NMT1	NM_021079	Intron
1	DP1	36656325	36656396	chr11	-	C11orf74	NM_138787	Intron
1	DP1	13257635	13257701	chr19	+	STX10	NM_001271610	Intron
1	DP1	45773592	45773657	chr3	-	SACM1L	NM_014016	Exon
1	DP1	38273880	38274026	chr22	-	EIF3L	NM_016091	Exon
1	DP1	7611971	7612032	chr17	-	EFNB3	NM_001406	Exon
1	DP1	36643467	36643613	chr19	-	COX7A1	NM_001864	5ʹUTR
1	DP1	28793961	28794050	chr17	-	CPD	NM_001304	3ʹUTR
1	DP1	421597	421726	chr16	-	TMEM8A	NM_021259	3ʹUTR
1	DP1	421697	421725	chr16	-	TMEM8A	NM_021259	3ʹUTR
1	DP1	128682907	128682968	chr11	-	FLI1	NM_001271012	3ʹUTR
1	DP2	130449826	130449967	chrX	+			Intergenic
1	DP2	35639099	35639207	chr9	+			Intergenic
1	DP2	127773855	127773993	chr8	-			Intergenic
1	DP2	103724647	103724766	chr8	+			Intergenic
1	DP2	142543803	142543831	chr7	-			Intergenic
1	DP2	114958511	114958547	chr7	+			Intergenic
1	DP2	50320842	50321005	chr7	+			Intergenic
1	DP2	120510667	120510740	chr5	-			Intergenic
1	DP2	66855832	66855926	chr5	-			Intergenic
1	DP2	1151295	1151392	chr4	-			Intergenic
1	DP2	142883112	142883217	chr3	+			Intergenic
1	DP2	137706838	137706957	chr3	+			Intergenic
1	DP2	75908868	75909027	chr3	+			Intergenic
1	DP2	33148978	33149006	chr21	+			Intergenic
1	DP2	45155069	45155096	chr20	+			Intergenic
1	DP2	23560846	23560993	chr20	-			Intergenic
1	DP2	101287340	101287455	chr2	+			Intergenic
1	DP2	49831608	49831647	chr19	-			Intergenic
1	DP2	49831609	49831646	chr19	-			Intergenic
1	DP2	47716274	47716385	chr19	-			Intergenic
1	DP2	14625416	14625528	chr19	+			Intergenic
1	DP2	12335596	12335680	chr19	-			Intergenic
1	DP2	11175858	11175953	chr19	+			Intergenic
1	DP2	68062547	68062583	chr18	-			Intergenic
1	DP2	61050165	61050204	chr18	+			Intergenic
1	DP2	7782152	7782205	chr17	+			Intergenic
1	DP2	3676017	3676143	chr16	+			Intergenic
1	DP2	76050614	76050657	chr15	+			Intergenic
1	DP2	67322634	67322706	chr15	-			Intergenic
1	DP2	34365117	34365199	chr13	+			Intergenic
1	DP2	21793288	21793340	chr13	+			Intergenic
1	DP2	131864440	131864491	chr12	+			Intergenic
1	DP2	72645107	72645186	chr12	-			Intergenic
1	DP2	6452257	6452286	chr12	+			Intergenic
1	DP2	67181162	67181260	chr11	-			Intergenic
1	DP2	32598755	32598782	chr11	-			Intergenic
1	DP2	33667739	33667767	chr10	+			Intergenic
1	DP2	199292268	199292304	chr1	-			Intergenic
1	DP2	195267441	195267496	chr1	-			Intergenic
1	DP2	160508453	160508587	chr1	-			Intergenic
1	DP2	160408629	160408698	chr1	+			Intergenic
1	DP2	42542925	42542953	chr1	-			Intergenic
1	DP2	6894050	6894103	chr12	+			Intergenic
1	DP2	70640363	70640530	chrX	+	BCYRN1	NR_001568	Intron
1	DP2	69624500	69624625	chrX	+	KIF4A	NM_012310	Intron
1	DP2	49129771	49129897	chrX	-	PPP1R3F	NM_001184745	Intron
1	DP2	46880851	46880915	chrX	+	JADE3	NM_001077445	Intron
1	DP2	140579648	140579746	chr9	-	EHMT1	NM_001145527	Intron
1	DP2	99174770	99174906	chr9	+	ZNF367	NM_153695	Intron
1	DP2	77108393	77108520	chr9	-	MIR6130	NR_106746	Intron
1	DP2	76870561	76870627	chr9	-	MIR6130	NR_106746	Intron
1	DP2	145281956	145282100	chr8	+	MROH1	NM_032450	Intron
1	DP2	103350932	103351041	chr8	-	UBR5	NM_001282873	Intron
1	DP2	82576224	82576307	chr8	+	IMPA1	NM_001144878	Intron
1	DP2	129497057	129497112	chr7	+	UBE2H	NM_001202498	Intron
1	DP2	66246383	66246481	chr7	-	RABGEF1	NM_001287060	Intron
1	DP2	33076919	33076996	chr7	+	NT5C3A	NM_016489	Intron
1	DP2	23851399	23851533	chr7	-	STK31	NR_048542	Intron
1	DP2	2192372	2192545	chr7	+	MAD1L1	NM_001013836	Intron
1	DP2	1871584	1871648	chr7	+	MAD1L1	NM_003550	Intron
1	DP2	170053709	170053753	chr6	+	WDR27	NM_001202550	Intron
1	DP2	31589206	31589322	chr6	-	PRRC2A	NM_004638	Intron
1	DP2	20688454	20688500	chr6	+	CDKAL1	NM_017774	Intron
1	DP2	180426296	180426327	chr5	+	BTNL3	NM_197975	Intron
1	DP2	153595991	153596057	chr5	+	GALNT10	NM_198321	Intron
1	DP2	131937957	131938011	chr5	+	RAD50	NM_005732	Intron
1	DP2	128994266	128994364	chr5	+	ADAMTS19	NM_133638	Intron
1	DP2	70763822	70763915	chr5	-	BDP1	NM_018429	Intron
1	DP2	113476064	113476151	chr3	-	ATP6V1A	NM_001690	Intron
1	DP2	58029919	58029971	chr3	-	FLNB	NM_001164317	Intron
1	DP2	50291331	50291399	chr3	-	GNAI2	NM_001282620	Intron
1	DP2	45401638	45401828	chr22	+	PHF21B	NM_001242450	Intron
1	DP2	39089227	39089348	chr22	+	JOSD1	NM_014876	Intron
1	DP2	32878615	32878797	chr22	+	FBXO7	NM_012179	Intron
1	DP2	30300293	30300369	chr22	-	MTMR3	NM_153050	Intron
1	DP2	23531393	23531590	chr22	-	BCR	NM_004327	Intron
1	DP2	38490453	38490482	chr21	-	TTC3	NM_001001894	Intron
1	DP2	36304710	36304782	chr21	+	RUNX1	NM_001754	Intron
1	DP2	62352191	62352298	chr20	+	ZGPAT	NM_001083113	Intron
1	DP2	62346372	62346440	chr20	-	ZGPAT	NM_001083113	Intron
1	DP2	40132671	40132698	chr20	+	CHD6	NM_032221	Intron
1	DP2	242265074	242265108	chr2	-	SEPT2	NM_006155	Intron
1	DP2	102407521	102407595	chr2	-	MAP4K4	NM_145686	Intron
1	DP2	44140707	44140765	chr2	-	LRPPRC	NM_133259	Intron
1	DP2	53133844	53133887	chr19	+	ZNF83	NM_001105550	Intron
1	DP2	50147205	50147366	chr19	-	SCAF1	NM_021228	Intron
1	DP2	50027158	50027223	chr19	-	FCGRT	NM_001136019	Intron
1	DP2	49414142	49414282	chr19	-	NUCB1	NM_006184	Intron
1	DP2	49320744	49320821	chr19	+	HSD17B14	NM_016246	Intron
1	DP2	38636409	38636466	chr19	+	SIPA1L3	NM_015073	Intron
1	DP2	19979499	19979591	chr19	-	ZNF253	NM_021047	Intron
1	DP2	14011028	14011099	chr19	-	C19orf57	NM_024323	Intron
1	DP2	13257841	13257880	chr19	-	STX10	NM_001271609	Intron
1	DP2	13257646	13257701	chr19	+	STX10	NM_001271609	Intron
1	DP2	11719768	11719859	chr19	-	ZNF627	NM_001290083	Intron
1	DP2	11150810	11150862	chr19	-	SMARCA4	NM_001128844	Intron
1	DP2	11133886	11133913	chr19	-	SMARCA4	NM_003072	Intron
1	DP2	10289507	10289534	chr19	+	DNMT1	NM_001379	Intron
1	DP2	4163452	4163529	chr19	-	CREB3L3	NM_032607	Intron
1	DP2	2415402	2415443	chr19	-	TMPRSS9	NM_182973	Intron
1	DP2	514686	514817	chr19	+	TPGS1	NM_033513	Intron
1	DP2	48427065	48427102	chr18	+	ME2	NM_002396	Intron
1	DP2	79654662	79654780	chr17	+	HGS	NM_004712	Intron
1	DP2	58985653	58985709	chr17	-	BCAS3	NM_017679	Intron
1	DP2	56488413	56488502	chr17	-	RNF43	NM_017763	Intron
1	DP2	56470001	56470083	chr17	-	RNF43	NM_017763	Intron
1	DP2	54361898	54361946	chr17	-	ANKFN1	NM_153228	Intron
1	DP2	47810357	47810405	chr17	+	FAM117A	NM_030802	Intron
1	DP2	47743607	47743717	chr17	+	SPOP	NM_001007227	Intron
1	DP2	45617747	45617859	chr17	-	NPEPPS	NM_006310	Intron
1	DP2	43169628	43169703	chr17	-	NMT1	NM_021079	Intron
1	DP2	40971677	40971768	chr17	-	BECN1	NM_003766	Intron
1	DP2	40879597	40879686	chr17	+	EZH1	NM_001991	Intron
1	DP2	35646183	35646217	chr17	+	ACACA	NM_198838	Intron
1	DP2	34139063	34139196	chr17	+	TAF15	NM_003487	Intron
1	DP2	31045671	31045698	chr17	+	MYO1D	NM_015194	Intron
1	DP2	27769980	27770096	chr17	-	TAOK1	NM_025142	Intron
1	DP2	4602334	4602370	chr17	-	PELP1	NM_014389	Intron
1	DP2	834678	834780	chr17	-	NXN	NM_022463	Intron
1	DP2	87937296	87937484	chr16	-	CA5A	NM_001739	Intron
1	DP2	84779860	84780004	chr16	-	USP10	NR_073578	Intron
1	DP2	67801881	67801909	chr16	-	RANBP10	NM_020850	Intron
1	DP2	67111230	67111275	chr16	-	CBFB	NM_022845	Intron
1	DP2	16262535	16262584	chr16	+	ABCC6	NM_001171	Intron
1	DP2	14221984	14222091	chr16	-	MKL2	NM_014048	Intron
1	DP2	2102642	2102763	chr16	-	TSC2	NM_001114382	Intron
1	DP2	1731320	1731390	chr16	+	HN1L	NM_144570	Intron
1	DP2	499300	499335	chr16	+	RAB11FIP3	NM_014700	Intron
1	DP2	265533	265594	chr16	+	LUC7L	NM_018032	Intron
1	DP2	76141068	76141160	chr15	-	UBE2Q2	NM_173469	Intron
1	DP2	64584727	64584754	chr15	-	CSNK1G1	NM_022048	Intron
1	DP2	93212120	93212181	chr14	-	LGMN	NM_005606	Intron
1	DP2	115028343	115028374	chr13	-	CDC16	NM_001078645	Intron
1	DP2	21309746	21309791	chr13	+	N6AMT2	NM_174928	Intron
1	DP2	124158735	124158816	chr12	+	TCTN2	NM_024809	Intron
1	DP2	123056574	123056672	chr12	+	KNTC1	NM_014708	Intron
1	DP2	122203480	122203519	chr12	+	TMEM120B	NM_001080825	Intron
1	DP2	106805627	106805675	chr12	-	POLR3B	NM_018082	Intron
1	DP2	67679634	67679749	chr12	-	CAND1	NM_018448	Intron
1	DP2	51808407	51808454	chr12	+	SLC4A8	NM_001267615	Intron
1	DP2	31449455	31449519	chr12	-	FAM60A	NM_001135811	Intron
1	DP2	122970494	122970525	chr11	+	CLMP	NM_024769	Intron
1	DP2	118246820	118246941	chr11	-	UBE4A	NM_001204077	Intron
1	DP2	92481474	92481511	chr11	-	FAT3	NM_001008781	Intron
1	DP2	83714690	83714728	chr11	-	DLG2	NM_001142700	Intron
1	DP2	67884472	67884547	chr11	+	CHKA	NM_212469	Intron
1	DP2	67133842	67133901	chr11	-	LOC100130987	NR_024469	Intron
1	DP2	65913216	65913285	chr11	+	PACS1	NM_018026	Intron
1	DP2	65907722	65907817	chr11	+	PACS1	NM_018026	Intron
1	DP2	64543487	64543609	chr11	+	SF1	NM_001178031	Intron
1	DP2	62641647	62641699	chr11	-	SLC3A2	NM_002394	Intron
1	DP2	36656325	36656361	chr11	-	C11orf74	NM_001276725	Intron
1	DP2	36590355	36590535	chr11	-	RAG1	NM_000448	Intron
1	DP2	219167	219296	chr11	+	SIRT3	NM_001017524	Intron
1	DP2	117464848	117464932	chr10	-	ATRNL1	NM_207303	Intron
1	DP2	99952644	99952678	chr10	-	R3HCC1L	NM_014472	Intron
1	DP2	243322368	243322496	chr1	-	CEP170	NM_001042404	Intron
1	DP2	172555848	172555921	chr1	+	SUCO	NM_016227	Intron
1	DP2	155193746	155193885	chr1	-	GBAP1	NR_002188	Intron
1	DP2	151589672	151589748	chr1	-	SNX27	NM_030918	Intron
1	DP2	109198119	109198205	chr1	+	HENMT1	NM_001102592	Intron
1	DP2	28746367	28746473	chr1	+	PHACTR4	NM_001048183	Intron
1	DP2	28365962	28366083	chr1	+	EYA3	NM_001282562	Intron
1	DP2	26507897	26507958	chr1	+	CNKSR1	NM_006314	Intron
1	DP2	10613387	10613455	chr1	-	PEX14	NM_004565	Intron
1	DP2	10412538	10412657	chr1	+	KIF1B	NM_015074	Intron
1	DP2	77042313	77042413	chr5	+	TBCA	NM_004607	Intron
1	DP2	100458419	100458540	chr14	-	EVL	NM_001330221.1	Intron
1	DP2	92027988	92028092	chr7	+	ANKIB1	NM_019004	Exon
1	DP2	49420302	49420393	chr12	-	KMT2D	NM_003482	Exon
1	DP2	840190	840223	chr16	-	CHTF18	NM_022092	Exon
1	DP2	6548367	6548475	chr12	-	CD27-AS1	NR_015382	5ʹUTR
1	DP2	4622497	4622588	chr10	-	LINC00704	NR_024475	5ʹUTR
1	DP2	45593900	45594004	chr19	+	GEMIN7	NM_001007270	3ʹUTR
1	DP2	65201046	65201148	chr11	+	NEAT1	NR_131012.1	3ʹUTR
1	DP2	99807189	99807254	chr7	+	STAG3	NM_001282716	Undetermined
1	C+	71929912	71930013	chrX	+	PHKA1	NM_001172436	Intron
1	C+	131375341	131375390	chr9	+	SPTAN1	NM_001195532	Intron
1	C+	130855754	130855830	chr9	-	SLC25A25	NM_001006641	Intron
1	C+	128649146	128649234	chr9	-	PBX3	NR_024123	Intron
1	C+	96043197	96043224	chr9	-	WNK2	NM_001282394	Intron
1	C+	95635794	95635899	chr9	-	ZNF484	NM_001261458	Intron
1	C+	5012128	5012209	chr9	+	JAK2	NM_004972	Intron
1	C+	145685218	145685369	chr8	-	CYHR1	NM_138496	Intron
1	C+	145544762	145544839	chr8	-	DGAT1	NM_012079	Intron
1	C+	145522209	145522280	chr8	-	HSF1	NM_005526	Intron
1	C+	110256660	110256796	chr8	+	NUDCD1	NM_001128211	Intron
1	C+	94932921	94932977	chr8	-	PDP1	NM_018444	Intron
1	C+	67508992	67509184	chr8	-	MYBL1	NM_001080416	Intron
1	C+	38184941	38184996	chr8	+	WHSC1L1	NM_023034	Intron
1	C+	10830980	10831068	chr8	-	XKR6	NM_173683	Intron
1	C+	148401836	148401890	chr7	+	CUL1	NM_003592	Intron
1	C+	43656681	43656878	chr7	-	STK17A	NM_004760	Intron
1	C+	24960879	24960972	chr7	+	OSBPL3	NM_015550	Intron
1	C+	7614301	7614335	chr7	-	MIOS	NM_019005	Intron
1	C+	2820823	2820859	chr7	-	GNA12	NM_001282441	Intron
1	C+	170633799	170633958	chr6	+	FAM120B	NM_001286379	Intron
1	C+	170153211	170153273	chr6	+	ERMARD	NM_018341	Intron
1	C+	158740290	158740345	chr6	+	TULP4	NM_001007466	Intron
1	C+	79764153	79764181	chr6	-	PHIP	NM_017934	Intron
1	C+	39548046	39548114	chr6	+	KIF6	NM_145027	Intron
1	C+	31601936	31602069	chr6	+	PRRC2A	NM_004638	Intron
1	C+	30285448	30285551	chr6	+	HCG17	NR_052012	Intron
1	C+	13662341	13662376	chr6	+	RANBP9	NM_005493	Intron
1	C+	13661761	13661926	chr6	+	RANBP9	NM_005493	Intron
1	C+	80050432	80050624	chr5	+	MSH3	NM_002439	Intron
1	C+	35724553	35724678	chr5	+	SPEF2	NM_024867	Intron
1	C+	80932533	80932651	chr4	-	ANTXR2	NM_058172	Intron
1	C+	48610354	48610506	chr4	-	FRYL	NM_015030	Intron
1	C+	180974139	180974175	chr3	+	SOX2-OT	NR_075092	Intron
1	C+	169131090	169131259	chr3	-	MECOM	NM_001205194	Intron
1	C+	51460157	51460205	chr3	+	VPRBP	NM_014703	Intron
1	C+	49412711	49412770	chr3	+	RHOA	NM_001664	Intron
1	C+	48982869	48982987	chr3	-	ARIH2	NM_006321	Intron
1	C+	35153934	35154126	chr3	+	LOC101928135	NR_110817	Intron
1	C+	51227461	51227503	chr22	-	RPL23AP82	NR_026981	Intron
1	C+	50792119	50792183	chr22	-	PPP6R2	NM_014678	Intron
1	C+	46220556	46220665	chr22	-	ATXN10	NM_001167621	Intron
1	C+	41231515	41231621	chr22	-	ST13	NM_001278589	Intron
1	C+	23817357	23817411	chr22	-	LOC388882	NR_110539	Intron
1	C+	23811990	23812092	chr22	-	LOC388882	NR_110539	Intron
1	C+	20085683	20085711	chr22	-	DGCR8	NM_022720	Intron
1	C+	62559237	62559264	chr20	+	DNAJC5	NM_025219	Intron
1	C+	61573394	61573483	chr20	+	GID8	NM_017896	Intron
1	C+	46235803	46235898	chr20	-	NCOA3	NM_006534	Intron
1	C+	45935545	45935684	chr20	-	ZMYND8	NM_001281779	Intron
1	C+	240909612	240909699	chr2	+	NDUFA10	NM_004544	Intron
1	C+	180827256	180827377	chr2	-	CWC22	NM_020943	Intron
1	C+	136733522	136733589	chr2	-	DARS	NM_001349	Intron
1	C+	113001902	113001957	chr2	+	ZC3H8	NM_032494	Intron
1	C+	98466894	98466979	chr2	+	TMEM131	NM_015348	Intron
1	C+	70306887	70307068	chr2	+	PCBP1-AS1	NR_033872	Intron
1	C+	39601272	39601333	chr2	+	MAP4K3	NM_001270425	Intron
1	C+	38792193	38792221	chr2	+	HNRNPLL	NM_001142650	Intron
1	C+	8928672	8928785	chr2	+	KIDINS220	NM_020738	Intron
1	C+	59075991	59076053	chr19	+	LOC100131691	NR_027334	Intron
1	C+	55971869	55972015	chr19	-	ISOC2	NM_001136201	Intron
1	C+	55749501	55749564	chr19	+	PPP6R1	NM_014931	Intron
1	C+	50884779	50884820	chr19	-	NR1H2	NM_007121	Intron
1	C+	50038612	50038644	chr19	-	RCN3	NM_020650	Intron
1	C+	47187903	47187958	chr19	-	PRKD2	NM_001079882	Intron
1	C+	3147983	3148072	chr19	-	GNA15	NM_002068	Intron
1	C+	13068633	13068822	chr18	+	CEP192	NM_032142	Intron
1	C+	12513015	12513060	chr18	+	SPIRE1	NM_001128627	Intron
1	C+	80954211	80954261	chr17	+	B3GNTL1	NM_001009905	Intron
1	C+	80951734	80951813	chr17	+	B3GNTL1	NM_001009905	Intron
1	C+	78147977	78148040	chr17	+	CARD14	NR_047566	Intron
1	C+	76770392	76770449	chr17	-	CYTH1	NM_004762	Intron
1	C+	74215870	74215963	chr17	+	RNF157	NM_052916	Intron
1	C+	66398090	66398203	chr17	+	ARSG	NM_014960	Intron
1	C+	57838542	57838722	chr17	-	VMP1	NM_030938	Intron
1	C+	42509197	42509349	chr17	-	GPATCH8	NR_036474	Intron
1	C+	37999318	37999412	chr17	+	IKZF3	NM_001257410	Intron
1	C+	36937746	36937781	chr17	-	PIP4K2B	NM_003559	Intron
1	C+	34153180	34153337	chr17	-	TAF15	NM_003487	Intron
1	C+	29665507	29665555	chr17	-	NF1	NM_000267	Intron
1	C+	8166200	8166314	chr17	-	PFAS	NM_012393	Intron
1	C+	3681154	3681254	chr17	+	ITGAE	NM_002208	Intron
1	C+	89874995	89875111	chr16	+	FANCA	NM_000135	Intron
1	C+	89872601	89872670	chr16	+	FANCA	NM_001286167	Intron
1	C+	89589493	89589673	chr16	-	SPG7	NM_199367	Intron
1	C+	82192674	82192722	chr16	+	MPHOSPH6	NM_005792	Intron
1	C+	81498246	81498373	chr16	+	CMIP	NM_198390	Intron
1	C+	67939820	67939892	chr16	-	PSKH1	NM_006742	Intron
1	C+	27265138	27265258	chr16	+	NSMCE1	NM_145080	Intron
1	C+	12121076	12121166	chr16	-	SNX29	NM_032167	Intron
1	C+	1880174	1880232	chr16	+	FAHD1	NM_001018104	Intron
1	C+	1740055	1740103	chr16	+	HN1L	NM_144570	Intron
1	C+	49064048	49064210	chr15	+	CEP152	NM_014985	Intron
1	C+	96758930	96758976	chr14	-	ATG2B	NM_018036	Intron
1	C+	133078437	133078472	chr12	+	FBRSL1	NM_001142641	Intron
1	C+	123566748	123566819	chr12	+	PITPNM2	NM_020845	Intron
1	C+	116542614	116542656	chr12	+	MED13L	NM_015335	Intron
1	C+	104869187	104869225	chr12	+	CHST11	NM_018413	Intron
1	C+	50615149	50615223	chr12	-	LIMA1	NM_001113547	Intron
1	C+	32424279	32424403	chr12	-	BICD1	NM_001003398	Intron
1	C+	26215008	26215063	chr12	+	RASSF8	NM_001164748	Intron
1	C+	72109537	72109645	chr11	-	CLPB	NM_030813	Intron
1	C+	66945082	66945132	chr11	+	KDM2A	NR_027473	Intron
1	C+	65891397	65891467	chr11	+	PACS1	NM_018026	Intron
1	C+	62546123	62546205	chr11	-	TAF6L	NM_006473	Intron
1	C+	98628331	98628407	chr10	-	LCOR	NM_001170765	Intron
1	C+	5737592	5737729	chr10	-	FAM208B	NM_017782	Intron
1	C+	229786460	229786531	chr1	+	URB2	NM_014777	Intron
1	C+	193192727	193192924	chr1	-	CDC73	NM_024529	Intron
1	C+	154106370	154106406	chr1	-	NUP210L	NM_001159484	Intron
1	C+	153858460	153858551	chr1	+	GATAD2B	NM_020699	Intron
1	C+	61554760	61554901	chr1	+	NFIA	NM_001145511	Intron
1	C+	32770878	32770978	chr1	+	HDAC1	NM_004964	Intron
1	C+	11344456	11344520	chr1	-	UBIAD1	NM_013319	Intron
1	C+	8703558	8703662	chr1	+	RERE	NM_012102	Intron
1	C+	775449	775484	chr1	-	LINC01128	NR_047526	Intron
1	C+	57751952	57752017	chr12	+	R3HDM2	NM_014925.4	Intron
1	C+	28357520	28357619	chr12	-	CCDC91	NM_001330367.1	Intron
1	C+	42561995	42562029	chr6	+	UBR2	NM_001184801	Exon
1	C+	1997454	1997495	chr19	-	BTBD2	NM_017797	Exon
1	C+	65900823	65900887	chr17	-	BPTF	NM_182641	Exon
1	C+	88873701	88873768	chr16	-	CDT1	NM_030928	Exon
1	C+	3349055	3349086	chr16	+	TIGD7	NM_033208	Exon
1	C+	35847252	35847353	chr1	+	ZMYM4	NM_005095	Exon
1	C+	50342986	50343151	chr19	+	PTOV1-AS1	NR_040037	5ʹUTR
1	C+	44867148	44867193	chr7	-	H2AFV	NM_138635	3ʹUTR
1	C+	43120696	43120747	chr20	-	TTPAL	NM_024331	3ʹUTR
1	C+	32298579	32298625	chr10	+	KIF5B	NM_004521	3ʹUTR
1	C+	73789549	73789712	chr17	+	UNK	NR_038131	Undetermined
1	C+	88876189	88876230	chr16	-	APRT	NM_001030018	Undetermined
1	C+	109798284	109798359	chrX	-			Intergenic
1	C+	93473863	93473953	chr9	-			Intergenic
1	C+	35922673	35922748	chr9	+			Intergenic
1	C+	142536233	142536319	chr7	-			Intergenic
1	C+	14943226	14943415	chr6	+			Intergenic
1	C+	120817506	120817554	chr5	+			Intergenic
1	C+	84564302	84564363	chr5	+			Intergenic
1	C+	115639127	115639196	chr4	-			Intergenic
1	C+	197127205	197127232	chr3	+			Intergenic
1	C+	147786185	147786239	chr3	+			Intergenic
1	C+	41951502	41951607	chr22	+			Intergenic
1	C+	18853112	18853139	chr21	-			Intergenic
1	C+	56576449	56576485	chr20	-			Intergenic
1	C+	52380397	52380426	chr20	+			Intergenic
1	C+	235208809	235208848	chr2	-			Intergenic
1	C+	101942462	101942492	chr2	-			Intergenic
1	C+	16745177	16745316	chr19	+			Intergenic
1	C+	15324444	15324535	chr19	+			Intergenic
1	C+	9916936	9917019	chr19	-			Intergenic
1	C+	1849063	1849254	chr19	+			Intergenic
1	C+	133306	133397	chr19	-			Intergenic
1	C+	75947212	75947242	chr18	-			Intergenic
1	C+	75407377	75407412	chr18	+			Intergenic
1	C+	80321667	80321695	chr17	-			Intergenic
1	C+	79837238	79837309	chr17	-			Intergenic
1	C+	54420606	54420767	chr16	-			Intergenic
1	C+	29026210	29026240	chr16	+			Intergenic
1	C+	41920484	41920635	chr15	+			Intergenic
1	C+	107162180	107162229	chr14	-			Intergenic
1	C+	54561954	54562004	chr14	-			Intergenic
1	C+	73260162	73260314	chr13	+			Intergenic
1	C+	103958980	103959057	chr10	-			Intergenic
1	C+	106016306	106016473	chr1	+			Intergenic
1	C+	76525611	76525641	chr1	+			Intergenic
1	MTSC+	123902502	123902634	chr9	+	CNTRL	NM_007018	Intron
1	MTSC+	124790759	124790788	chr8	+	FAM91A1	NM_144963	Intron
1	MTSC+	74110964	74110991	chr6	+	DDX43	NM_018665	Intron
1	MTSC+	42588889	42588929	chr6	-	UBR2	NM_015255	Intron
1	MTSC+	176647159	176647227	chr5	-	NSD1	NM_172349	Intron
1	MTSC+	114673273	114673309	chr4	+	CAMK2D	NM_172128	Intron
1	MTSC+	53049416	53049536	chr3	-	SFMBT1	NM_016329	Intron
1	MTSC+	50797565	50797610	chr22	+	PPP6R2	NM_001242900	Intron
1	MTSC+	46383696	46383749	chr21	+	FAM207A	NM_058190	Intron
1	MTSC+	20054965	20054994	chr21	-	LOC101927797	NR_109925	Intron
1	MTSC+	48305067	48305131	chr20	+	B4GALT5	NM_004776	Intron
1	MTSC+	11452467	11452545	chr2	-	ROCK2	NM_004850	Intron
1	MTSC+	7976280	7976316	chr19	+	MAP2K7	NM_145185	Intron
1	MTSC+	55379061	55379096	chr18	+	ATP8B1	NM_005603	Intron
1	MTSC+	57823796	57823823	chr17	+	VMP1	NM_030938	Intron
1	MTSC+	27851244	27851354	chr17	-	TAOK1	NM_025142	Intron
1	MTSC+	4196732	4196832	chr17	+	UBE2G1	NM_003342	Intron
1	MTSC+	2142422	2142449	chr17	+	SMG6	NM_001256827	Intron
1	MTSC+	1569937	1569967	chr17	-	PRPF8	NM_006445	Intron
1	MTSC+	68184111	68184261	chr16	+	NFATC3	NM_004555	Intron
1	MTSC+	28198642	28198741	chr16	-	XPO6	NM_015171	Intron
1	MTSC+	12857915	12858048	chr16	+	CPPED1	NM_001099455	Intron
1	MTSC+	2307300	2307405	chr16	+	RNPS1	NM_001286625	Intron
1	MTSC+	481946	481974	chr16	-	RAB11FIP3	NM_014700	Intron
1	MTSC+	91001325	91001431	chr15	-	IQGAP1	NM_003870	Intron
1	MTSC+	22863620	22863653	chr15	-	TUBGCP5	NM_001102610	Intron
1	MTSC+	67269079	67269108	chr13	-	PCDH9	NM_020403	Intron
1	MTSC+	48481319	48481432	chr12	-	SENP1	NR_051992	Intron
1	MTSC+	63472863	63472904	chr11	-	RTN3	NM_201429	Intron
1	MTSC+	104038551	104038673	chr10	-	GBF1	NM_001199378	Intron
1	MTSC+	89645751	89645899	chr10	+	PTEN	NM_000314	Intron
1	MTSC+	26831525	26831576	chr10	-	APBB1IP	NM_019043	Intron
1	MTSC+	156280502	156280626	chr1	-	CCT3	NM_005998	Intron
1	MTSC+	153807213	153807244	chr1	+	GATAD2B	NM_020699	Intron
1	MTSC+	110111553	110111588	chr1	+	GNAI3	NM_006496	Intron
1	MTSC+	109516559	109516589	chr1	-	WDR47	NM_001142551	Intron
1	MTSC+	31500761	31500897	chr1	-	PUM1	NM_014676	Intron
1	MTSC+	104010731	104010838	chr10	-	GBF1	NM_001199379	Intron
1	MTSC+	65939329	65939417	chr11	+	PACS1	NM_018026	Intron
1	MTSC+	45459564	45459635	chr3	-	LARS2	NM_015340	Intron
1	MTSC+	44277206	44277320	chr13	+	ENOX1	NM_017993	Intron
1	MTSC+	42651450	42651477	chr6	+	UBR2	NM_015255	Intron
1	MTSC+	36441693	36441766	chr20	+	CTNNBL1	NM_001281495	Intron
1	MTSC+	33053627	33053690	chr20	+	ITCH	NM_001257137	Intron
1	MTSC+	23368542	23368694	chr1	+	KDM1A	NM_015013	Intron
1	MTSC+	1838436	1838485	chr12	+	ADIPOR2	NM_024551	Intron
1	MTSC+	1270805	1270903	chr17	-	YWHAE	NR_024058	Intron
1	MTSC+	885175	885239	chr19	+	MED16	NM_005481	Intron
1	MTSC+	153329	153420	chrY	-	PLCXD1	NR_028057	Intron
1	MTSC+	227375035	227375104	chr1	-	CDC42BPA	NM_014826	Intron
1	MTSC+	160252632	160252701	chr1	-	PEX19	NM_001193644	Intron
1	MTSC+	103178081	103178189	chr14	+	RCOR1	NM_015156	Intron
1	MTSC+	84136715	84136766	chr16	+	MBTPS1	NM_003791	Intron
1	MTSC+	67852187	67852306	chr11	-	CHKA	NM_212469	Intron
1	MTSC+	64395923	64395951	chr17	+	PRKCA	NM_002737	Intron
1	MTSC+	47695407	47695473	chr19	+	SAE1	NM_005500	Intron
1	MTSC+	6253842	6253869	chr19	-	MLLT1	NM_005934	Intron
1	MTSC+	4806837	4806877	chr16	-	ZNF500	NM_021646	Intron
1	MTSC+	1675988	1676164	chr16	-	CRAMP1L	NM_020825	Exon
1	MTSC+	19036773	19036802	chrY	-			Intergenic
1	MTSC+	29404474	29404532	chr8	-			Intergenic
1	MTSC+	77592948	77592981	chr7	+			Intergenic
1	MTSC+	176842076	176842172	chr5	-			Intergenic
1	MTSC+	18990017	18990046	chr3	-			Intergenic
1	MTSC+	31400919	31400946	chr22	-			Intergenic
1	MTSC+	30168158	30168185	chr20	+			Intergenic
1	MTSC+	55429369	55429397	chr19	-			Intergenic
1	MTSC+	89747128	89747190	chr16	-			Intergenic
1	MTSC+	66340333	66340360	chr14	+			Intergenic
1	MTSC+	57836049	57836128	chr13	+			Intergenic
1	MTSC+	113695665	113695694	chr1	+			Intergenic
1	MTSC+	2958395	2958536	chr1	-			Intergenic
1	MTSC+	49423268	49423333	chrX	+			Intergenic
1	MTSC+	45137030	45137065	chr7	-			Intergenic
1	MTSC-	153970075	153970134	chrX	+	GAB3	NM_001081573	Intron
1	MTSC-	126009890	126009988	chr9	-	STRBP	NM_018387	Intron
1	MTSC-	59929268	59929308	chr8	+	TOX	NM_014729	Intron
1	MTSC-	35649131	35649196	chr6	-	FKBP5	NM_001145776	Intron
1	MTSC-	34860832	34860888	chr6	+	ANKS1A	NM_015245	Intron
1	MTSC-	31849966	31850026	chr6	+	EHMT2	NM_001289413	Intron
1	MTSC-	31521812	31521846	chr6	-	NFKBIL1	NM_001144963	Intron
1	MTSC-	5479174	5479201	chr6	+	FARS2	NM_006567	Intron
1	MTSC-	37119139	37119191	chr5	+	C5orf42	NM_023073	Intron
1	MTSC-	80419585	80419615	chr4	-	LINC00989	NR_038826	Intron
1	MTSC-	17938922	17939004	chr4	-	LCORL	NM_153686	Intron
1	MTSC-	25673680	25673718	chr3	+	TOP2B	NM_001068	Intron
1	MTSC-	50626768	50626807	chr22	+	TRABD	NM_025204	Intron
1	MTSC-	36399964	36400062	chr22	+	RBFOX2	NM_001082578	Intron
1	MTSC-	45533081	45533108	chr21	+	PWP2	NM_005049	Intron
1	MTSC-	113051325	113051379	chr2	+	ZC3H6	NM_198581	Intron
1	MTSC-	63695373	63695415	chr2	-	WDPCP	NM_015910	Intron
1	MTSC-	50036964	50036993	chr19	-	RCN3	NM_020650	Intron
1	MTSC-	10722593	10722621	chr19	-	SLC44A2	NM_001145056	Intron
1	MTSC-	6095825	6095864	chr19	+	RFX2	NM_000635	Intron
1	MTSC-	4060705	4060744	chr19	+	ZBTB7A	NM_015898	Intron
1	MTSC-	38288571	38288628	chr17	-	MSL1	NM_001012241	Intron
1	MTSC-	33494589	33494661	chr17	+	UNC45B	NM_173167	Intron
1	MTSC-	84106298	84106331	chr16	-	MBTPS1	NM_003791	Intron
1	MTSC-	50865640	50865766	chr13	-	DLEU1	NR_109974	Intron
1	MTSC-	30856670	30856701	chr13	+	KATNAL1	NM_001014380	Intron
1	MTSC-	103649753	103649780	chr12	-	C12orf42	NR_103526	Intron
1	MTSC-	122800882	122800922	chr11	+	C11orf63	NM_024806	Intron
1	MTSC-	71590470	71590507	chr11	+	LOC100133315	NR_029192	Intron
1	MTSC-	129007259	129007327	chr10	+	DOCK1	NM_001290223	Intron
1	MTSC-	91532932	91532973	chr10	+	KIF20B	NM_001284259	Intron
1	MTSC-	176782368	176782439	chr3	+	TBL1XR1	NM_024665	Intron
1	MTSC-	144341384	144341434	chr8	+	ZFP41	NM_173832	Intron
1	MTSC-	91933496	91933571	chr7	-	ANKIB1	NM_019004	Intron
1	MTSC-	44277277	44277320	chr13	+	ENOX1	NM_001242863	Intron
1	MTSC-	34887251	34887336	chr17	+	MYO19	NM_025109	Intron
1	MTSC-	36441668	36441766	chr20	+	CTNNBL1	NM_001281495	Intron
1	MTSC-	73360406	73360465	chr17	+	GRB2	NM_002086	Intron
1	MTSC-	68419564	68419645	chr5	-	SLC30A5	NM_022902	Intron
1	MTSC-	46343845	46343903	chr21	+	ITGB2	NM_001127491	Intron
1	MTSC-	14186834	14186928	chr16	-	MKL2	NM_014048	Intron
1	MTSC-	11079415	11079466	chr7	-	PHF14	NR_033435	Intron
1	MTSC-	1675990	1676021	chr16	-	CRAMP1L	NM_020825	Exon
1	MTSC-	31578601	31578645	chr14	+	HECTD1	NM_015382	Exon
1	MTSC-	18820591	18820664	chr16	+	SMG1	NM_015092	3ʹUTR
1	MTSC-	6546958	6547000	chr17	-	TXNDC17	NM_032731	3ʹUTR
1	MTSC-	15002113	15002161	chrY	+			Intergenic
1	MTSC-	100731596	100731652	chr9	+			Intergenic
1	MTSC-	35030151	35030181	chr22	-			Intergenic
1	MTSC-	52358968	52359013	chr20	+			Intergenic
1	MTSC-	48401368	48401395	chr20	+			Intergenic
1	MTSC-	190819160	190819255	chr2	+			Intergenic
1	MTSC-	188647210	188647310	chr2	+			Intergenic
1	MTSC-	151933471	151933523	chr2	-			Intergenic
1	MTSC-	72148612	72148639	chr18	+			Intergenic
1	MTSC-	10446999	10447050	chr18	-			Intergenic
1	MTSC-	106511083	106511127	chr14	+			Intergenic
1	MTSC-	47863641	47863682	chr12	+			Intergenic
1	MTSC-	12997560	12997633	chr11	+			Intergenic
1	MTSC-	35960619	35960651	chr10	+			Intergenic
1	MTSC-	48401367	48401396	chr20	+			Intergenic
1	MTSC-	965992	966044	chr5	-			Intergenic
1	MTSC-	69507889	69507962	chr16	+			Intergenic
1	DN	139847521	139847557	chr7	-	KDM7A	NM_030647	Intron
1	DN	38875623	38875725	chr6	+	DNAH8	NM_001206927	Intron
1	DN	36847396	36847441	chr6	+	C6orf89	NM_001286636	Intron
1	DN	45133587	45133654	chr3	+	CDCP1	NM_022842	Intron
1	DN	50949160	50949209	chr22	+	NCAPH2	NM_014551	Intron
1	DN	40677303	40677330	chr22	+	TNRC6B	NM_001024843	Intron
1	DN	29118178	29118212	chr22	-	CHEK2	NM_007194	Intron
1	DN	33627746	33627807	chr20	-	TRPC4AP	NM_015638	Intron
1	DN	102429128	102429182	chr2	+	MAP4K4	NM_001242560	Intron
1	DN	64866949	64867135	chr2	+	SERTAD2	NM_014755	Intron
1	DN	58510523	58510650	chr19	+	ZNF606	NM_025027	Intron
1	DN	76828107	76828178	chr17	-	USP36	NM_025090	Intron
1	DN	73360437	73360465	chr17	+	GRB2	NM_002086	Intron
1	DN	60075324	60075380	chr17	+	MED13	NM_005121	Intron
1	DN	15717427	15717454	chr16	-	KIAA0430	NM_014647	Intron
1	DN	14553405	14553437	chr16	+	PARN	NM_001242992	Intron
1	DN	41013876	41013941	chr15	+	RAD51	NM_133487	Intron
1	DN	65852453	65852503	chr11	-	PACS1	NM_018026	Intron
1	DN	5287474	5287562	chr17	-	RABEP1	NM_001083585	3ʹUTR
1	DN	22506774	22506823	chr6	+			Intergenic
1	DN	40457413	40457447	chr5	+			Intergenic
1	DN	67081382	67081445	chr3	-			Intergenic
1	DN	11629811	11629865	chr18	+			Intergenic
1	DN	75971990	75972030	chr17	-			Intergenic
1	DN	9956302	9956330	chr12	-			Intergenic
2	DP	50808296	50808325	chr15	+	USP50	NM_203494	Intron
2	DP	29005595	29005640	chr19	+	LOC100420587	NR_110759	Intron
2	DP	145995095	145995120	chr4	-	ANAPC10	NM_001256712	Intron
2	DP	74735844	74735933	chr17	-	MFSD11	NM_001242534	Intron
2	DP	52594635	52594701	chr13	+	ALG11	NM_001004127	Intron
2	DP	167416722	167416792	chr6	+	FGFR1OP	NM_007045	Intron
2	DP	145971272	145971358	chr8	-	ZNF251	NM_138367	Intron
2	DP	111068115	111068137	chr6	+	CDK19	NM_015076	Intron
2	DP	28496637	28496679	chr12	-	CCDC91	NM_018318	Intron
2	DP	38039082	38039137	chr6	+	ZFAND3	NM_021943	Intron
2	DP	38310843	38310867	chr17	-	CASC3	NM_007359	Intron
2	DP	97555502	97555524	chr2	+	FAM178B	NM_001172667	Intron
2	DP	32517756	32517817	chr1	-	KHDRBS1	NR_073499	Intron
2	DP	39828754	39828818	chr1	-	MACF1	NM_012090	Intron
2	DP	34305336	34305361	chr9	-	KIF24	NM_194313	Intron
2	DP	135736508	135736535	chr9	+	AK8	NM_152572	Intron
2	DP	5634348	5634418	chr19	-	SAFB	NM_001201338	Intron
2	DP	160243331	160243367	chr3	+	KPNA4	NM_002268	Intron
2	DP	36362278	36362326	chr1	+	AGO1	NM_012199	Intron
2	DP	57277013	57277042	chr3	-	APPL1	NM_012096	Intron
2	DP	3691907	3691968	chr17	-	ITGAE	NM_002208	Intron
2	DP	27773234	27773298	chr17	+	TAOK1	NM_020791	Intron
2	DP	73449085	73449151	chr11	+	RAB6A	NM_001243719	Intron
2	DP	655666	655768	chr16	-	RAB40C	NM_001172663	Intron
2	DP	69492245	69492287	chr15	-	GLCE	NM_015554	Intron
2	DP	4217087	4217113	chr17	-	UBE2G1	NM_003342	Intron
2	DP	17650427	17650538	chr6	+	NUP153	NM_001278209	Intron
2	DP	110083556	110083579	chr5	-	SLC25A46	NM_138773	Intron
2	DP	147611896	147611918	chr6	-	STXBP5	NM_139244	Intron
2	DP	51451855	51451890	chr3	-	VPRBP	NM_001171904	Intron
2	DP	54442140	54442188	chr17	-	ANKFN1	NM_153228	Intron
2	DP	119118171	119118206	chr11	-	CBL	NM_005188	Intron
2	DP	148740200	148740233	chr2	+	ORC4	NM_001190882	Intron
2	DP	10130535	10130584	chr11	+	SBF2	NM_030962	Intron
2	DP	67845588	67845609	chr11	+	CHKA	NM_212469	Intron
2	DP	75177376	75177420	chr17	-	SEC14L1	NM_001204408	Intron
2	DP	154298156	154298260	chr4	-	MND1	NM_001253861	Intron
2	DP	44204987	44205040	chr7	-	GCK	NM_000162	Intron
2	DP	61138216	61138306	chr2	+	REL	NM_002908	Intron
2	DP	3880330	3880354	chr11	-	STIM1	NM_001277961	Intron
2	DP	72172439	72172462	chr12	+	RAB21	NM_014999	Intron
2	DP	1393868	1393973	chr19	+	NDUFS7	NM_024407	Intron
2	DP	6750105	6750193	chr12	+	ACRBP	NM_032489	Intron
2	DP	95112233	95112263	chr9	+	CENPP	NM_001012267	Intron
2	DP	48105793	48105824	chr3	-	MAP4	NM_002375	Intron
2	DP	196909829	196909849	chr3	+	DLG1	NM_001204387	Intron
2	DP	43156043	43156128	chr17	-	NMT1	NM_021079	Intron
2	DP	145215063	145215125	chr8	-	MROH1	NM_001099280	Intron
2	DP	77827874	77827915	chr13	+	MYCBP2	NM_015057	Intron
2	DP	17623677	17623721	chr21	-	LINC00478	NR_027790	Intron
2	DP	35630979	35631062	chr6	-	FKBP5	NM_001145776	Intron
2	DP	54877036	54877091	chr19	-	LAIR1	NM_001289026	Intron
2	DP	74141503	74141575	chr5	-	FAM169A	NR_046462	Intron
2	DP	46607469	46607492	chr22	-	PPARA	NM_005036	Intron
2	DP	38946039	38946059	chr22	+	DMC1	NM_001278208	Intron
2	DP	35861497	35861570	chr1	+	ZMYM4	NM_005095	Intron
2	DP	61751129	61751164	chr2	-	XPO1	NM_003400	Intron
2	DP	32275899	32275920	chr6	-	C6orf10	NM_001286475	Intron
2	DP	67266507	67266582	chr1	-	INSL5	NM_005478	Intron
2	DP	58996869	58996958	chr15	-	ADAM10	NM_001110	Intron
2	DP	39692480	39692508	chr20	-	TOP1	NM_003286	Intron
2	DP	68332081	68332136	chr11	+	PPP6R3	NM_001164164	Intron
2	DP	10154217	10154318	chr1	-	UBE4B	NM_006048	Intron
2	DP	46595280	46595313	chr3	+	LRRC2	NM_024512	Intron
2	DP	47709679	47709728	chr20	-	CSE1L	NM_001256135	Intron
2	DP	44228008	44228097	chr17	+	KANSL1	NM_001193466	Intron
2	DP	183986667	183986702	chr3	+	ECE2	NM_014693	Intron
2	DP	2561362	2561448	chr17	-	PAFAH1B1	NM_000430	Intron
2	DP	66972565	66972639	chr11	-	KDM2A	NR_027473	Intron
2	DP	136652101	136652137	chr3	+	NCK1	NM_001291999	Intron
2	DP	38814712	38814749	chr21	-	DYRK1A	NM_101395	Intron
2	DP	47490386	47490437	chr3	+	SCAP	NM_012235	Intron
2	DP	147081502	147081570	chr1	+	BCL9	NM_004326	Intron
2	DP	117712169	117712302	chr11	+	FXYD6-FXYD2	NM_001204268	Intron
2	DP	10474632	10474700	chr19	+	TYK2	NM_003331	Intron
2	DP	98047182	98047205	chr9	+	FANCC	NM_001243743	Intron
2	DP	3767445	3767469	chr1	-	CEP104	NM_014704	Intron
2	DP	64800633	64800726	chr11	+	ARL2-SNX15	NR_037650	Intron
2	DP	4022806	4022869	chr19	-	PIAS4	NM_015897	Intron
2	DP	44159475	44159573	chr17	-	KANSL1	NM_001193466	Intron
2	DP	68444053	68444137	chr16	+	SMPD3	NM_018667	Intron
2	DP	153880832	153880880	chr1	+	GATAD2B	NM_020699	Intron
2	DP	102201469	102201507	chr11	-	BIRC3	NM_001165	Intron
2	DP	4371348	4371403	chr17	-	SPNS3	NM_182538	Intron
2	DP	110627178	110627204	chr7	+	IMMP2L	NM_032549	Intron
2	DP	34804080	34804116	chr21	-	IFNGR2	NM_005534	Intron
2	DP	2307560	2307629	chr16	+	RNPS1	NM_001286625	Intron
2	DP	33372593	33372642	chr6	-	KIFC1	NM_002263	Intron
2	DP	6682429	6682485	chr12	+	CHD4	NM_001273	Intron
2	DP	21358156	21358176	chr19	+	ZNF431	NM_133473	Intron
2	DP	4207745	4207798	chr17	+	UBE2G1	NM_003342	Intron
2	DP	68427905	68428014	chr16	-	SMPD3	NM_018667	Intron
2	DP	84745406	84745434	chr16	-	USP10	NM_001272075	Intron
2	DP	72711003	72711052	chr11	-	FCHSD2	NM_014824	Intron
2	DP	3194384	3194404	chr19	+	NCLN	NM_020170	Intron
2	DP	386616	386736	chr16	+	AXIN1	NM_181050	Intron
2	DP	1315314	1315334	chr12	-	ERC1	NR_027949	Intron
2	DP	144577060	144577155	chr8	+	ZC3H3	NM_015117	Intron
2	DP	1667199	1667246	chr16	-	CRAMP1L	NM_020825	Intron
2	DP	40141591	40141662	chr22	+	ENTHD1	NM_152512	Intron
2	DP	24561871	24561913	chr16	-	RBBP6	NM_006910	Intron
2	DP	95638772	95638849	chr9	+	ZNF484	NM_001261458	Intron
2	DP	1753628	1753669	chr1	-	GNB1	NM_001282538	Intron
2	DP	1964491	1964540	chr19	+	CSNK1G2	NM_001319	Intron
2	DP	48929002	48929057	chr19	+	GRIN2D	NM_000836	Intron
2	DP	32761164	32761236	chr1	-	HDAC1	NM_004964	Intron
2	DP	119724375	119724434	chr3	+	GSK3B	NM_001146156	Intron
2	DP	73972766	73972841	chr17	+	ACOX1	NM_004035	Intron
2	DP	53343111	53343145	chr14	-	FERMT2	NM_006832	Intron
2	DP	133234948	133234992	chr7	-	EXOC4	NM_021807	Intron
2	DP	11601941	11601996	chr10	+	USP6NL	NM_014688	Intron
2	DP	38474640	38474702	chr19	+	SIPA1L3	NM_015073	Intron
2	DP	23447584	23447616	chr1	+	LUZP1	NM_001142546	Intron
2	DP	47684274	47684307	chr17	-	SPOP	NM_001007230	Intron
2	DP	91972613	91972657	chr1	+	CDC7	NM_001134419	Intron
2	DP	102753054	102753162	chr8	+	NCALD	NM_032041	Intron
2	DP	7588366	7588394	chr17	+	TP53	NM_001276761	Intron
2	DP	36183047	36183086	chr22	-	RBFOX2	NM_001082577	Intron
2	DP	136631991	136632060	chr3	+	NCK1	NM_001291999	Intron
2	DP	102288972	102288999	chr14	+	PPP2R5C	NM_001161725	Intron
2	DP	6050682	6050704	chr19	+	RFX2	NM_134433	Intron
2	DP	62361021	62361117	chr20	+	ZGPAT	NM_001083113	Intron
2	DP	911621	911690	chr12	-	WNK1	NM_213655	Intron
2	DP	28384960	28385098	chr1	+	EYA3	NM_001990	Intron
2	DP	139665389	139665427	chr5	+	PFDN1	NM_002622	Intron
2	DP	113566414	113566489	chr12	-	RASAL1	NM_001193521	Intron
2	DP	110440147	110440222	chr5	+	WDR36	NM_139281	Intron
2	DP	129983952	129984009	chr12	+	TMEM132D	NM_133448	Intron
2	DP	61566868	61566929	chr2	-	USP34	NM_014709	Intron
2	DP	185479204	185479293	chr3	+	IGF2BP2	NM_001291875	Intron
2	DP	27807163	27807237	chr17	-	TAOK1	NM_020791	Intron
2	DP	133555308	133555357	chr5	+	PPP2CA	NM_002715	Intron
2	DP	12404818	12404858	chr1	-	VPS13D	NM_015378	Intron
2	DP	41247824	41247877	chr17	-	BRCA1	NM_007298	Intron
2	DP	44916631	44916666	chrX	-	KDM6A	NM_001291417	Intron
2	DP	39084473	39084542	chr19	+	MAP4K1	NM_001042600	Intron
2	DP	4952761	4952795	chr19	+	UHRF1	NM_001290050	Intron
2	DP	65899448	65899567	chr11	-	PACS1	NM_018026	Intron
2	DP	30834536	30834610	chr17	-	MYO1D	NM_015194	Intron
2	DP	132055079	132055115	chr5	+	KIF3A	NM_007054	Intron
2	DP	4845226	4845317	chr17	+	RNF167	NM_015528	Intron
2	DP	100220035	100220084	chr15	-	MEF2A	NM_001171894	Intron
2	DP	19816261	19816351	chr22	+	GNB1L	NM_053004	Intron
2	DP	74930239	74930302	chr17	+	MGAT5B	NM_001199172	Intron
2	DP	101766419	101766472	chr10	+	DNMBP	NM_015221	Intron
2	DP	23482579	23482666	chr3	+	UBE2E2	NM_152653	Intron
2	DP	53999302	53999393	chr12	+	ATF7	NR_073163	Intron
2	DP	111004947	111005002	chr12	+	PPTC7	NM_139283	Intron
2	DP	45702290	45702399	chr2	+	SRBD1	NM_018079	Intron
2	DP	103185132	103185246	chrX	+	MIR1256	NR_031657	Intron
2	DP	44201355	44201448	chr1	-	ST3GAL3	NR_073021	Intron
2	DP	113901459	113901566	chr4	+	ANK2	NM_001127493	Intron
2	DP	121351444	121351495	chr10	-	TIAL1	NM_001033925	Intron
2	DP	49918910	49918980	chr15	+	DTWD1	NM_020234	Intron
2	DP	75201861	75201931	chr17	+	SEC14L1	NM_001204408	Intron
2	DP	42269242	42269272	chr22	-	SREBF2	NM_004599	Intron
2	DP	46402215	46402250	chr1	-	MAST2	NM_015112	Intron
2	DP	60735262	60735317	chr14	-	PPM1A	NM_177952	Intron
2	DP	36230306	36230429	chr6	+	PNPLA1	NM_173676	Intron
2	DP	3881574	3881618	chr16	+	CREBBP	NM_001079846	Intron
2	DP	48737107	48737138	chr3	+	IP6K2	NM_016291	Intron
2	DP	34699863	34699968	chr19	+	LSM14A	NM_015578	Intron
2	DP	36630404	36630462	chr11	+	C11orf74	NM_001276725	Intron
2	DP	67340903	67341011	chr16	+	KCTD19	NM_001100915	Intron
2	DP	32863440	32863479	chr6	-	LOC100294145	NR_037178	Intron
2	DP	1501189	1501251	chr1	+	SSU72	NM_014188	Intron
2	DP	235958824	235958875	chr1	+	LYST	NM_000081	Intron
2	DP	40501080	40501139	chr22	+	TNRC6B	NM_001024843	Intron
2	DP	32999532	32999582	chr20	-	ITCH	NM_031483	Intron
2	DP	1771410	1771464	chr17	-	RPA1	NM_002945	Intron
2	DP	18830680	18830730	chr16	+	SMG1	NM_015092	Intron
2	DP	73585947	73586027	chr10	-	PSAP	NM_001042466	Intron
2	DP	47537342	47537374	chr11	-	CELF1	NM_001172639	Intron
2	DP	40376307	40376365	chr17	-	STAT5B	NM_012448	Intron
2	DP	54880718	54880797	chr19	-	LAIR1	NM_001289026	Intron
2	DP	56926834	56926916	chr15	-	ZNF280D	NM_017661	Intron
2	DP	130180947	130180985	chr11	+	ZBTB44	NM_014155	Intron
2	DP	67074748	67074797	chr16	-	CBFB	NM_001755	Intron
2	DP	121300630	121300656	chr12	-	SPPL3	NM_139015	Intron
2	DP	1781989	1782010	chr16	-	MAPK8IP3	NM_015133	Intron
2	DP	40533618	40533645	chr22	+	TNRC6B	NM_001024843	Intron
2	DP	74313059	74313112	chr17	+	PRPSAP1	NM_002766	Intron
2	DP	44404911	44404986	chr21	-	PKNOX1	NM_004571	Intron
2	DP	44220550	44220614	chr17	-	KANSL1	NM_001193466	Intron
2	DP	153332571	153332675	chrX	+	MECP2	NM_004992	Intron
2	DP	40305958	40306092	chr22	+	GRAP2	NM_004810	Intron
2	DP	70329290	70329365	chrX	+	IL2RG	NM_000206	Intron
2	DP	109012483	109012557	chr4	-	LEF1	NM_001166119	Intron
2	DP	154575538	154575652	chr1	+	ADAR	NM_001193495	Intron
2	DP	5290935	5291018	chr17	+	NUP88	NM_002532	Intron
2	DP	33915347	33915367	chr17	+	AP2B1	NM_001282	Intron
2	DP	80857976	80858049	chr17	-	TBCD	NM_005993	Intron
2	DP	80168272	80168337	chr17	-	CCDC57	NM_198082	Intron
2	DP	36393121	36393142	chr6	-	PXT1	NM_152990	Intron
2	DP	170871545	170871653	chr6	-	TBP	NM_003194	Intron
2	DP	92266607	92266659	chr7	-	CDK6	NM_001259	Intron
2	DP	26391802	26391871	chr13	-	ATP8A2	NM_016529	Intron
2	DP	88654351	88654401	chr16	-	ZC3H18	NM_144604	Intron
2	DP	7409912	7409969	chr17	+	POLR2A	NM_000937	Intron
2	DP	114325030	114325093	chr1	+	RSBN1	NM_018364	Intron
2	DP	44500226	44500269	chr20	-	ZSWIM3	NM_080752	Intron
2	DP	4983392	4983435	chr19	+	KDM4B	NM_015015	Intron
2	DP	19429166	19429215	chr12	+	PLEKHA5	NM_001143821	Intron
2	DP	178390315	178390347	chr2	+	AGPS	NM_003659	Intron
2	DP	964780	964801	chr19	+	ARID3A	NM_005224	Intron
2	DP	72606114	72606218	chr11	-	FCHSD2	NM_014824	Intron
2	DP	58840800	58840862	chr19	+	ZSCAN22	NM_181846	Intron
2	DP	48403242	48403319	chrX	-	TBC1D25	NM_002536	Intron
2	DP	130709326	130709348	chr9	-	FAM102A	NM_203305	Intron
2	DP	27154670	27154742	chr17	+	FAM222B	NM_001288640	Intron
2	DP	10840064	10840117	chr19	+	DNM2	NM_001005361	Intron
2	DP	101984044	101984119	chr10	-	CHUK	NM_001278	Intron
2	DP	8485826	8485910	chr1	+	RERE	NM_001042681	Intron
2	DP	80153825	80153863	chr17	+	CCDC57	NM_198082	Intron
2	DP	35480245	35480306	chr14	-	SRP54	NM_001146282	Intron
2	DP	153265938	153265986	chr4	+	FBXW7	NM_018315	Intron
2	DP	40157998	40158112	chr3	-	MYRIP	NM_001284423	Intron
2	DP	30805761	30805827	chr17	-	PSMD11	NM_002815	Intron
2	DP	36017735	36017868	chr6	+	MAPK14	NM_139013	Intron
2	DP	76377284	76377335	chr17	-	PGS1	NR_110602	Intron
2	DP	176878196	176878220	chr5	-	PRR7	NM_030567	Intron
2	DP	120578073	120578139	chr12	+	GCN1L1	NM_006836	Intron
2	DP	167259985	167260019	chr1	-	POU2F1	NM_001198786	Intron
2	DP	10207767	10207824	chr11	-	SBF2	NM_030962	Intron
2	DP	4108030	4108058	chr19	-	MAP2K2	NM_030662	Intron
2	DP	1772406	1772450	chr16	+	MAPK8IP3	NM_015133	Intron
2	DP	12346461	12346493	chr3	-	PPARG	NM_005037	Intron
2	DP	5952010	5952068	chrX	+	NLGN4X	NM_001282146	Intron
2	DP	93431500	93431545	chr15	+	LOC100507217	NR_037600	Intron
2	DP	55447236	55447291	chr17	+	MSI2	NM_138962	Intron
2	DP	2044535	2044577	chr19	-	MKNK2	NM_199054	Intron
2	DP	7637478	7637505	chr7	+	MIOS	NM_019005	Intron
2	DP	65905968	65906041	chr11	-	PACS1	NM_018026	Intron
2	DP	128331395	128331434	chr2	+	MYO7B	NM_001080527	Intron
2	DP	510424	510458	chr16	-	RAB11FIP3	NM_014700	Intron
2	DP	44950110	44950161	chrX	+	KDM6A	NM_001291415	Intron
2	DP	3894501	3894530	chr16	-	CREBBP	NM_004380	Intron
2	DP	95875279	95875409	chr12	+	METAP2	NM_006838	Intron
2	DP	35329786	35329813	chr17	+	AATF	NM_012138	Intron
2	DP	122952213	122952319	chr3	-	SEC22A	NM_012430	Intron
2	DP	67767491	67767601	chr16	-	RANBP10	NM_020850	Intron
2	DP	132398453	132398525	chr12	+	ULK1	NM_003565	Intron
2	DP	34943968	34944003	chr19	-	UBA2	NM_005499	Intron
2	DP	16730421	16730481	chr19	-	MED26	NM_004831	Intron
2	DP	16758762	16758794	chr19	-	SMIM7	NM_024104	Intron
2	DP	34279883	34279916	chr6	-	NUDT3	NM_006703	Intron
2	DP	361975	362000	chr16	+	AXIN1	NM_003502	Intron
2	DP	47117168	47117207	chr3	+	SETD2	NM_014159	Intron
2	DP	65943618	65943643	chr11	+	PACS1	NM_018026	Intron
2	DP	4900672	4900722	chr19	+	ARRDC5	NM_001080523	Intron
2	DP	160211851	160211898	chr2	+	BAZ2B	NM_013450	Intron
2	DP	4168689	4168755	chr19	+	CREB3L3	NM_032607	Intron
2	DP	37620225	37620300	chr17	+	CDK12	NM_016507	Intron
2	DP	5579296	5579318	chr20	-	GPCPD1	NM_019593	Intron
2	DP	2482452	2482516	chr16	+	CCNF	NM_001761	Intron
2	DP	42793775	42793812	chr17	+	DBF4B	NR_036623	Intron
2	DP	40211599	40211630	chr22	+	ENTHD1	NM_152512	Intron
2	DP	77702756	77702796	chr13	-	MYCBP2	NM_015057	Intron
2	DP	49235087	49235119	chr19	+	RASIP1	NM_017805	Intron
2	DP	45692242	45692271	chr12	-	ANO6	NM_001204803	Intron
2	DP	71011563	71011601	chr16	-	HYDIN	NM_001270974	Intron
2	DP	79805531	79805564	chr17	-	P4HB	NM_000918	Intron
2	DP	81318125	81318157	chr5	-	ATG10	NM_001131028	Intron
2	DP	26915994	26916042	chr6	+	GUSBP2	NR_003504	Intron
2	DP	3883797	3883849	chr16	+	CREBBP	NM_004380	Intron
2	DP	131725855	131725918	chr9	-	NUP188	NM_015354	Intron
2	DP	11019513	11019557	chr12	-	PRH1-PRR4	NR_037918	Intron
2	DP	132698801	132698830	chr9	+	FNBP1	NM_015033	Intron
2	DP	37376058	37376090	chr3	-	GOLGA4	NM_002078	Intron
2	DP	202478503	202478578	chr1	+	PPP1R12B	NM_002481	Intron
2	DP	31935275	31935302	chr22	+	SFI1	NM_001258325	Intron
2	DP	116925698	116925740	chr11	-	SIK3	NM_001281748	Intron
2	DP	75140517	75140561	chr14	-	AREL1	NM_001039479	Intron
2	DP	126372259	126372312	chr3	+	TXNRD3	NM_001173513	Intron
2	DP	29270678	29270779	chr1	-	EPB41	NM_001166007	Intron
2	DP	157006009	157006152	chr7	-	UBE3C	NM_014671	Intron
2	DP	3728418	3728485	chr17	+	C17orf85	NM_001114118	Intron
2	DP	128241972	128241998	chr2	+	IWS1	NM_017969	Intron
2	DP	103902462	103902536	chr14	+	MARK3	NM_002376	Intron
2	DP	35316080	35316118	chr3	-	LOC101928135	NR_110817	Intron
2	DP	49367704	49367745	chr3	+	USP4	NM_199443	Intron
2	DP	202258784	202258877	chr2	+	TRAK2	NM_015049	Intron
2	DP	34814631	34814693	chr6	-	UHRF1BP1	NM_017754	Intron
2	DP	120944147	120944180	chr12	-	COQ5	NM_032314	Intron
2	DP	36215444	36215465	chr21	+	RUNX1	NM_001001890	Intron
2	DP	43357514	43357572	chr22	+	PACSIN2	NM_001184970	Intron
2	DP	145679050	145679110	chr8	+	CYHR1	NM_138496	Intron
2	DP	72782126	72782197	chr15	-	ARIH1	NM_005744	Intron
2	DP	130250436	130250471	chr8	+	LINC00977	NR_033916	Intron
2	DP	96290800	96290834	chr9	-	FAM120A	NM_001286724	Intron
2	DP	54918161	54918191	chr17	-	DGKE	NM_003647	Intron
2	DP	53931806	53931853	chr12	-	ATF7	NR_073163	Intron
2	DP	88022224	88022263	chr16	+	BANP	NM_079837	Intron
2	DP	53173711	53173744	chr19	+	ZNF83	NM_001277945	Intron
2	DP	2184767	2184833	chr1	+	SKI	NM_003036	Intron
2	DP	80256675	80256735	chr2	+	CTNNA2	NM_001282597	Intron
2	DP	72469339	72469369	chr17	+	CD300A	NM_001256841	Intron
2	DP	56484151	56484193	chr17	-	RNF43	NM_017763	Intron
2	DP	63042012	63042127	chr17	-	GNA13	NM_001282425	Intron
2	DP	74340398	74340474	chr11	-	POLD3	NR_046409	Intron
2	DP	56480624	56480658	chr17	-	RNF43	NM_017763	Intron
2	DP	44076910	44076981	chr13	-	ENOX1	NM_017993	Intron
2	DP	70522967	70523020	chr16	-	COG4	NM_015386	Intron
2	DP	6747421	6747448	chr19	-	TRIP10	NR_110231	Intron
2	DP	183460488	183460521	chr1	-	SMG7	NM_173156	Intron
2	DP	68172572	68172623	chr16	+	NFATC3	NM_173163	Intron
2	DP	52721785	52721854	chr19	-	PPP2R1A	NR_033500	Intron
2	DP	10262288	10262355	chr19	+	DNMT1	NM_001130823	Intron
2	DP	46115953	46116054	chr22	-	ATXN10	NM_001167621	Intron
2	DP	38892919	38893024	chr22	+	DDX17	NM_001098504	Intron
2	DP	110021151	110021209	chr5	+	TMEM232	NM_001039763	Intron
2	DP	33684903	33684924	chr17	-	SLFN11	NM_001104589	Intron
2	DP	145490410	145490431	chr2	-	TEX41	NR_033870	Intron
2	DP	135654279	135654323	chr7	+	LUZP6	NM_001128619	Intron
2	DP	1363561	1363602	chr19	+	MUM1	NM_032853	Intron
2	DP	163981239	163981332	chr6	-	QKI	NM_206854	Intron
2	DP	129274082	129274139	chr7	-	NRF1	NM_005011	Intron
2	DP	21360916	21360966	chr20	-	XRN2	NM_012255	Intron
2	DP	74231717	74231800	chr17	-	RNF157	NM_052916	Intron
2	DP	105963659	105963707	chr11	-	AASDHPPT	NM_015423	Intron
2	DP	161743476	161743569	chr1	-	ATF6	NM_007348	Intron
2	DP	13914299	13914324	chr20	-	SEL1L2	NR_073206	Intron
2	DP	61426254	61426359	chr17	-	TANC2	NM_025185	Intron
2	DP	64698525	64698577	chr17	-	PRKCA	NM_002737	Intron
2	DP	116663316	116663363	chr12	-	MED13L	NM_015335	Intron
2	DP	174782910	174782966	chr2	+	SP3	NM_001017371	Intron
2	DP	5943872	5943915	chr19	+	RANBP3	NM_007320	Intron
2	DP	128558613	128558644	chr9	+	PBX3	NM_006195	Intron
2	DP	124275448	124275530	chr8	+	ZHX1-C8orf76	NM_001204180	Intron
2	DP	84735427	84735522	chr16	-	USP10	NR_073578	Intron
2	DP	65852723	65852787	chr11	-	PACS1	NM_018026	Intron
2	DP	149933933	149933960	chr6	+	KATNA1	NM_001204076	Intron
2	DP	80854676	80854737	chr5	+	SSBP2	NM_001256732	Intron
2	DP	37358497	37358519	chr17	-	RPL19	NM_000981	Intron
2	DP	131358794	131358859	chr12	+	RAN	NM_006325	Intron
2	DP	57020248	57020337	chr18	+	LMAN1	NM_005570	Intron
2	DP	44279160	44279181	chr21	+	WDR4	NM_033661	Intron
2	DP	10784967	10785036	chr19	-	ILF3	NM_153464	Intron
2	DP	57208861	57208960	chr17	+	SKA2	NM_001100595	Intron
2	DP	100699415	100699498	chr9	-	HEMGN	NM_197978	Intron
2	DP	1770851	1770904	chr17	+	RPA1	NM_002945	Intron
2	DP	44424711	44424755	chr19	-	ZNF45	NM_003425	Intron
2	DP	132734954	132734981	chr9	-	FNBP1	NM_015033	Intron
2	DP	2363706	2363828	chrY	-	DHRSX	NM_145177	Intron
2	DP	11216524	11216554	chr19	-	LDLR	NM_000527	Intron
2	DP	89626855	89626876	chr10	-	PTEN	NM_000314	Intron
2	DP	22675655	22675713	chr12	-	C2CD5	NM_001286177	Intron
2	DP	11145347	11145389	chr16	-	CLEC16A	NM_001243403	Intron
2	DP	99264363	99264439	chr7	+	CYP3A5	NM_001291830	Intron
2	DP	2044483	2044517	chr19	-	MKNK2	NM_017572	Intron
2	DP	75848027	75848099	chr11	-	UVRAG	NM_003369	Intron
2	DP	36404606	36404655	chr1	+	AGO3	NM_024852	Intron
2	DP	60406415	60406442	chr18	-	PHLPP1	NM_194449	Intron
2	DP	5010449	5010539	chr19	-	KDM4B	NM_015015	Intron
2	DP	31473050	31473144	chr6	+	MICB	NM_001289160	Intron
2	DP	46196286	46196355	chr22	+	ATXN10	NM_013236	Intron
2	DP	242323283	242323355	chr2	-	FARP2	NM_001282984	Intron
2	DP	17617536	17617602	chr3	-	TBC1D5	NM_001134381	Intron
2	DP	80363278	80363358	chr15	-	ZFAND6	NM_001242911	Intron
2	DP	13699147	13699167	chr6	+	RANBP9	NM_005493	Intron
2	DP	136712684	136712706	chr2	+	DARS	NM_001349	Intron
2	DP	77360788	77360864	chr15	+	TSPAN3	NM_198902	Intron
2	DP	104197321	104197364	chr14	-	ZFYVE21	NM_024071	Intron
2	DP	101536160	101536270	chr7	-	CUX1	NM_001202543	Intron
2	DP	35736774	35736882	chr1	-	ZMYM4	NM_005095	Intron
2	DP	81749156	81749204	chr4	+	C4orf22	NM_001206997	Intron
2	DP	179951805	179951952	chr5	-	CNOT6	NM_015455	Intron
2	DP	3923337	3923388	chr11	-	STIM1	NM_003156	Intron
2	DP	112710763	112710830	chr12	+	HECTD4	NM_001109662	Intron
2	DP	65984181	65984234	chr14	+	FUT8	NM_178155	Intron
2	DP	4739874	4739990	chr7	-	FOXK1	NM_001037165	Intron
2	DP	110405677	110405737	chr12	-	GIT2	NM_001135213	Intron
2	DP	35362942	35362968	chr20	-	NDRG3	NM_032013	Intron
2	DP	106949563	106949588	chr14	+	LINC00221	NR_027457	Intron
2	DP	36574743	36574764	chr19	-	WDR62	NM_173636	Intron
2	DP	48316307	48316348	chr20	-	B4GALT5	NM_004776	Intron
2	DP	22039420	22039487	chr16	-	C16orf52	NM_001164579	Intron
2	DP	4439836	4439871	chr19	+	CHAF1A	NM_005483	Intron
2	DP	4047277	4047340	chr6	+	PRPF4B	NM_003913	Intron
2	DP	37998134	37998181	chr17	-	IKZF3	NM_183229	Intron
2	DP	31802880	31802931	chr22	-	DRG1	NM_004147	Intron
2	DP	56376506	56376571	chr12	+	RAB5B	NM_001252036	Intron
2	DP	60051417	60051509	chr17	-	MED13	NM_005121	Intron
2	DP	32597413	32597435	chr21	-	TIAM1	NM_003253	Intron
2	DP	43502199	43502276	chr6	+	XPO5	NM_020750	Intron
2	DP	104700746	104700798	chr7	+	KMT2E	NM_182931	Intron
2	DP	65847738	65847801	chr17	-	BPTF	NM_182641	Intron
2	DP	3728547	3728614	chr17	-	C17orf85	NM_001114118	Intron
2	DP	77369738	77369778	chr5	+	AP3B1	NM_001271769	Intron
2	DP	37924121	37924218	chr6	+	ZFAND3	NM_021943	Intron
2	DP	16492742	16492798	chr19	+	EPS15L1	NM_001258374	Intron
2	DP	28835020	28835122	chr1	-	SNHG3	NR_036473	Intron
2	DP	96019382	96019433	chr6	+	MANEA-AS1	NR_104136	Intron
2	DP	138778946	138778977	chr7	-	ZC3HAV1	NM_020119	Intron
2	DP	72686555	72686610	chr11	+	FCHSD2	NM_014824	Intron
2	DP	48133243	48133320	chr19	-	GLTSCR1	NM_015711	Intron
2	DP	76005166	76005272	chr17	-	TNRC6C	NM_018996	Intron
2	DP	47695937	47695957	chr21	+	MCM3AP	NM_003906	Intron
2	DP	1730523	1730566	chr16	+	HN1L	NM_144570	Intron
2	DP	161131399	161131474	chr6	+	PLG	NM_001168338	Intron
2	DP	503257	503314	chr16	+	RAB11FIP3	NM_014700	Intron
2	DP	75596316	75596361	chr11	+	UVRAG	NM_003369	Intron
2	DP	108760223	108760321	chr11	-	DDX10	NM_004398	Intron
2	DP	5226888	5226925	chr17	-	RABEP1	NM_001291582	Intron
2	DP	50896068	50896095	chr19	-	POLD1	NR_046402	Intron
2	DP	60756526	60756621	chr11	+	CD6	NM_001254750	Intron
2	DP	97509128	97509169	chr9	+	C9orf3	NM_001193331	Intron
2	DP	28388561	28388624	chr1	+	EYA3	NM_001282561	Intron
2	DP	59069143	59069234	chr15	-	FAM63B	NM_001040453	Intron
2	DP	43429366	43429398	chr11	+	TTC17	NM_018259	Intron
2	DP	22808032	22808076	chr1	+	ZBTB40	NM_014870	Intron
2	DP	25294114	25294152	chr8	+	KCTD9	NM_017634	Intron
2	DP	43073092	43073179	chr6	-	PTK7	NR_072997	Intron
2	DP	32483645	32483684	chr1	-	KHDRBS1	NM_006559	Intron
2	DP	13855547	13855621	chr10	+	FRMD4A	NM_018027	Intron
2	DP	161323957	161324028	chr1	+	SDHC	NM_001035513	Intron
2	DP	31459978	31460020	chr1	-	PUM1	NM_001020658	Intron
2	DP	16085538	16085562	chr17	+	NCOR1	NM_001190440	Intron
2	DP	78838826	78838878	chr17	-	RPTOR	NM_020761	Intron
2	DP	231926748	231926825	chr2	-	PSMD1	NR_034059	Intron
2	DP	123049367	123049441	chr12	+	KNTC1	NM_014708	Intron
2	DP	102278978	102279001	chr14	+	PPP2R5C	NM_001161725	Intron
2	DP	56465682	56465750	chr6	-	RNU6-71P	NR_046940	Intron
2	DP	30268080	30268132	chr17	+	SUZ12	NM_015355	Intron
2	DP	213925768	213925843	chr2	-	IKZF2	NM_016260	Intron
2	DP	46465497	46465526	chr17	+	SKAP1	NM_001075099	Intron
2	DP	32761867	32761895	chr10	-	CCDC7	NR_109827	Intron
2	DP	33268390	33268413	chr1	+	YARS	NM_003680	Intron
2	DP	24560167	24560226	chr16	-	RBBP6	NM_032626	Intron
2	DP	61839863	61839892	chr17	-	CCDC47	NM_020198	Intron
2	DP	49800349	49800450	chr19	+	SLC6A16	NM_014037	Intron
2	DP	149533062	149533088	chr2	-	EPC2	NM_015630	Intron
2	DP	12423812	12423889	chr3	+	PPARG	NM_138712	Intron
2	DP	50398743	50398825	chr12	-	RACGAP1	NM_001126104	Intron
2	DP	31004522	31004581	chr20	-	ASXL1	NM_015338	Intron
2	DP	179143392	179143412	chr5	+	CANX	NM_001746	Intron
2	DP	22996572	22996620	chr10	+	PIP4K2A	NM_005028	Intron
2	DP	65883551	65883576	chr11	-	PACS1	NM_018026	Intron
2	DP	108989885	108989986	chr4	+	LEF1	NM_001166119	Intron
2	DP	4392595	4392617	chr19	-	SH3GL1	NM_001199944	Intron
2	DP	49817224	49817272	chr3	+	IP6K1	NM_001242829	Intron
2	DP	97710884	97710947	chr6	+	MIR548H3	NR_031679	Intron
2	DP	45289310	45289435	chr21	-	AGPAT3	NM_020132	Intron
2	DP	64393507	64393553	chr11	+	NRXN2	NM_138734	Intron
2	DP	145521267	145521328	chr8	+	HSF1	NM_005526	Intron
2	DP	63660462	63660576	chr15	-	CA12	NM_001218	Intron
2	DP	70083850	70083894	chr12	+	BEST3	NM_001282614	Intron
2	DP	4350090	4350165	chr19	-	MPND	NM_032868	Intron
2	DP	65870891	65870916	chr11	-	PACS1	NM_018026	Intron
2	DP	158543167	158543232	chr7	-	ESYT2	NM_020728	Intron
2	DP	1120098	1120122	chr20	-	PSMF1	NM_178578	Intron
2	DP	32621994	32622025	chr11	+	EIF3M	NM_006360	Intron
2	DP	16249142	16249174	chr17	-	CENPV	NM_181716	Intron
2	DP	198148552	198148635	chr1	+	NEK7	NM_133494	Intron
2	DP	50269683	50269752	chr22	+	ZBED4	NM_014838	Intron
2	DP	2619523	2619544	chr19	+	GNG7	NM_052847	Intron
2	DP	41464914	41465032	chrX	-	CASK	NM_001126055	Intron
2	DP	60123302	60123405	chr10	-	UBE2D1	NM_001204880	Intron
2	DP	99927711	99927787	chr7	+	PMS2P1	NR_003613	Intron
2	DP	67121552	67121604	chr16	-	CBFB	NM_022845	Intron
2	DP	64024168	64024245	chr11	+	PLCB3	NM_000932	Intron
2	DP	46493080	46493167	chr17	-	SKAP1	NM_003726	Intron
2	DP	1568180	1568206	chr12	-	ERC1	NR_027949	Intron
2	DP	56484251	56484284	chr17	+	RNF43	NM_017763	Intron
2	DP	154763680	154763763	chrX	-	TMLHE	NM_018196	Intron
2	DP	33208913	33209023	chr11	-	CSTF3-AS1	NR_034027	Intron
2	DP	103892005	103892060	chr14	-	MARK3	NM_001128919	Intron
2	DP	5629635	5629738	chr19	-	SAFB	NM_001201338	Intron
2	DP	7079721	7079806	chr19	+	ZNF557	NM_001044388	Intron
2	DP	44089194	44089229	chr6	+	MRPL14	NM_032111	Intron
2	DP	48957373	48957495	chr8	-	UBE2V2	NM_003350	Intron
2	DP	10301034	10301069	chr11	+	SBF2	NM_030962	Intron
2	DP	75078048	75078079	chr16	+	ZNRF1	NM_032268	Intron
2	DP	39842170	39842230	chr19	+	SAMD4B	NM_018028	Intron
2	DP	112440558	112440603	chr12	-	TMEM116	NM_138341	Intron
2	DP	28062282	28062319	chr17	+	SSH2	NM_033389	Intron
2	DP	76029972	76030008	chr10	-	ADK	NM_006721	Intron
2	DP	1615371	1615407	chr1	-	CDK11B	NM_033486	Intron
2	DP	29200727	29200747	chr17	-	ATAD5	NM_024857	Intron
2	DP	55749759	55749841	chr19	+	PPP6R1	NM_014931	Intron
2	DP	15732647	15732750	chr16	+	KIAA0430	NM_001184999	Intron
2	DP	494425	494469	chr12	-	KDM5A	NM_001042603	Intron
2	DP	100847398	100847510	chr4	-	DNAJB14	NM_001278310	Intron
2	DP	86178986	86179020	chr15	+	AKAP13	NM_006738	Intron
2	DP	160813188	160813216	chr1	-	CD244	NM_001166663	Intron
2	DP	30279851	30279941	chr17	-	SUZ12	NM_015355	Intron
2	DP	34947797	34947836	chr19	+	UBA2	NM_005499	Intron
2	DP	71111260	71111312	chr16	+	HYDIN	NM_001270974	Intron
2	DP	154246653	154246763	chrX	+	F8	NM_000132	Intron
2	DP	76851150	76851208	chr18	+	ATP9B	NM_198531	Intron
2	DP	21227699	21227729	chr1	+	EIF4G3	NM_003760	Intron
2	DP	36447689	36447725	chr1	-	AGO3	NM_024852	Intron
2	DP	65834528	65834552	chr11	-	SF3B2	NM_006842	Intron
2	DP	50276454	50276485	chr22	+	ZBED4	NM_014838	Intron
2	DP	45676661	45676701	chr17	-	NPEPPS	NM_006310	Intron
2	DP	117962603	117962674	chr1	+	MAN1A2	NM_006699	Intron
2	DP	125189208	125189245	chr3	+	SNX4	NR_073435	Intron
2	DP	3940088	3940125	chr20	+	RNF24	NM_007219	Intron
2	DP	7126210	7126285	chr17	-	ACADVL	NM_001270447	Intron
2	DP	40007178	40007284	chr22	-	CACNA1I	NM_021096	Intron
2	DP	4233071	4233092	chr17	+	UBE2G1	NM_003342	Intron
2	DP	32636885	32636908	chr18	-	MAPRE2	NM_001143826	Intron
2	DP	70447995	70448045	chr2	+	TIA1	NM_022173	Intron
2	DP	135816522	135816606	chr9	+	TSC1	NM_000368	Intron
2	DP	28068661	28068724	chr1	-	FAM76A	NM_152660	Intron
2	DP	91451411	91451451	chr12	+	KERA	NM_007035	Intron
2	DP	53189586	53189660	chr19	-	ZNF83	NM_001277949	Intron
2	DP	54472893	54472962	chr18	+	WDR7	NM_052834	Intron
2	DP	37959603	37959653	chr17	+	IKZF3	NM_001284514	Intron
2	DP	429278	429326	chr17	-	VPS53	NM_001128159	Intron
2	DP	169545090	169545159	chr4	+	PALLD	NM_001166108	Intron
2	DP	38623214	38623238	chr21	+	DSCR3	NM_006052	Intron
2	DP	41855333	41855407	chr6	+	USP49	NM_018561	Intron
2	DP	145530397	145530462	chr8	-	HSF1	NM_005526	Intron
2	DP	10539250	10539304	chr19	-	PDE4A	NM_001243121	Intron
2	DP	29392062	29392112	chr1	+	EPB41	NM_001166005	Intron
2	DP	27537186	27537247	chr21	+	APP	NM_001136129	Intron
2	DP	12207777	12207810	chr19	-	ZNF788	NR_027049	Intron
2	DP	20127528	20127589	chr19	+	ZNF682	NM_001077349	Intron
2	DP	91089495	91089587	chr9	-	SPIN1	NM_006717	Intron
2	DP	79808509	79808537	chr17	-	P4HB	NM_000918	Intron
2	DP	242258061	242258116	chr2	-	SEPT2	NM_001008491	Intron
2	DP	120475939	120475990	chr12	+	CCDC64	NM_207311	Intron
2	DP	98547886	98547921	chr2	+	TMEM131	NM_015348	Intron
2	DP	48062692	48062714	chr3	-	MAP4	NM_002375	Intron
2	DP	197003588	197003672	chr3	-	DLG1	NM_001204386	Intron
2	DP	62381026	62381103	chr20	+	ZBTB46	NM_025224	Intron
2	DP	176658745	176658778	chr5	-	NSD1	NM_172349	Intron
2	DP	123879842	123879887	chr9	-	CNTRL	NM_007018	Intron
2	DP	45983497	45983529	chr20	+	ZMYND8	NM_001281779	Intron
2	DP	89617985	89618013	chr16	+	SPG7	NM_003119	Intron
2	DP	85858795	85858843	chr2	+	USP39	NR_046347	Intron
2	DP	79014531	79014565	chr17	-	BAIAP2	NM_017450	Intron
2	DP	116640839	116640879	chr12	+	MED13L	NM_015335	Intron
2	DP	37720623	37720655	chr21	-	MORC3	NM_015358	Intron
2	DP	3925185	3925212	chr17	+	ZZEF1	NM_015113	Intron
2	DP	5304337	5304379	chr17	+	NUP88	NM_002532	Intron
2	DP	508064	508118	chr16	+	RAB11FIP3	NM_014700	Intron
2	DP	31778815	31778861	chr6	+	HSPA1L	NM_005527	Exon
2	DP	648438	648541	chr19	-	RNF126	NM_194460	Exon
2	DP	2817032	2817063	chr16	+	SRRM2	NM_016333	Exon
2	DP	27643438	27643476	chr13	+	USP12	NM_182488	Exon
2	DP	15465905	15465941	chr19	-	AKAP8	NM_005858	Exon
2	DP	30554430	30554569	chr6	-	ABCF1	NM_001090	Exon
2	DP	29486890	29486978	chr1	+	SRSF4	NM_005626	Exon
2	DP	46549736	46549766	chr13	-	ZC3H13	NM_015070	Exon
2	DP	17606183	17606245	chr20	-	RRBP1	NM_001042576	Exon
2	DP	3937431	3937528	chr17	-	ZZEF1	NM_015113	Exon
2	DP	133728331	133728411	chr12	+	ZNF10	NM_015394	Exon
2	DP	1328825	1328874	chr1	-	CCNL2	NM_030937	Exon
2	DP	89846263	89846303	chr16	+	FANCA	NM_001286167	Exon
2	DP	128263230	128263302	chr2	+	IWS1	NM_017969	Exon
2	DP	784144	784259	chr16	+	NARFL	NM_022493	Exon
2	DP	58265651	58265687	chr19	+	ZNF776	NM_173632	Exon
2	DP	86995980	86996001	chr1	+			Intergenic
2	DP	44415484	44415507	chr19	+			Intergenic
2	DP	11855333	11855396	chr19	+			Intergenic
2	DP	89087900	89087955	chr16	-			Intergenic
2	DP	229003731	229003814	chr1	-			Intergenic
2	DP	96972399	96972451	chr2	-			Intergenic
2	DP	181013	181051	chr19	-			Intergenic
2	DP	31619851	31619906	chr1	+			Intergenic
2	DP	56436720	56436797	chr20	-			Intergenic
2	DP	32303682	32303703	chr1	-			Intergenic
2	DP	895475	895497	chr19	+			Intergenic
2	DP	44016780	44016865	chr3	+			Intergenic
2	DP	92860664	92860687	chr1	+			Intergenic
2	DP	98366579	98366631	chr14	+			Intergenic
2	DP	47415938	47415972	chr19	-			Intergenic
2	DP	142696891	142696926	chr7	-			Intergenic
2	DP	26235365	26235396	chr16	-			Intergenic
2	DP	1202323	1202353	chr19	-			Intergenic
2	DP	24603856	24603907	chr22	+			Intergenic
2	DP	138882776	138882801	chr7	-			Intergenic
2	DP	79835500	79835540	chr17	+			Intergenic
2	DP	61902974	61903054	chr6	-			Intergenic
2	DP	97075303	97075411	chr14	+			Intergenic
2	DP	98946591	98946652	chr14	+			Intergenic
2	DP	79838002	79838031	chr17	+			Intergenic
2	DP	150930273	150930300	chr4	-			Intergenic
2	DP	67460084	67460168	chr11	+			Intergenic
2	DP	41183586	41183654	chr2	-			Intergenic
2	DP	145712047	145712165	chr8	-			Intergenic
2	DP	75983572	75983631	chr17	+			Intergenic
2	DP	3167203	3167255	chr20	-			Intergenic
2	DP	19542009	19542035	chr1	-			Intergenic
2	DP	47088854	47088935	chr21	-			Intergenic
2	DP	45305766	45305792	chr3	-			Intergenic
2	DP	152212664	152212701	chr1	-			Intergenic
2	DP	12484767	12484793	chr19	-			Intergenic
2	DP	187565106	187565133	chr3	+			Intergenic
2	DP	89092124	89092166	chr16	-			Intergenic
2	DP	13602759	13602780	chr16	+			Intergenic
2	DP	42509801	42509890	chr20	-			Intergenic
2	DP	103461079	103461143	chr10	-			Intergenic
2	DP	65489718	65489793	chr11	+			Intergenic
2	DP	22266933	22266956	chr22	-			Intergenic
2	DP	2100820	2100843	chr19	-			Intergenic
2	DP	29739259	29739364	chr16	+			Intergenic
2	DP	37645070	37645109	chr22	-			Intergenic
2	DP	123388395	123388472	chr12	+			Intergenic
2	DP	26806042	26806104	chr6	-			Intergenic
2	DP	187566182	187566276	chr3	+			Intergenic
2	DP	39862514	39862548	chr17	+			Intergenic
2	DP	55612889	55612973	chr12	+			Intergenic
2	DP	31257244	31257277	chr6	-			Intergenic
2	DP	2094493	2094528	chr8	+			Intergenic
2	DP	33648835	33648926	chr17	-			Intergenic
2	DP	3835582	3835652	chr5	-			Intergenic
2	DP	43332872	43332929	chr2	+			Intergenic
2	DP	147005431	147005504	chr3	+			Intergenic
2	DP	129239552	129239636	chr4	+			Intergenic
2	DP	1538601	1538664	chr16	-			Intergenic
2	DP	235341927	235341996	chr2	-			Intergenic
2	DP	3064454	3064497	chr19	-			Intergenic
2	DP	199164766	199164860	chr1	-			Intergenic
2	DP	47826548	47826605	chr2	+			Intergenic
2	DP	89695354	89695410	chr12	+			Intergenic
2	DP	23379941	23379966	chr21	+			Intergenic
2	DP	19852427	19852488	chr22	+			Intergenic
2	DP	26105048	26105100	chr20	-			Intergenic
2	DP	75996171	75996223	chr17	-			Intergenic
2	DP	130792065	130792116	chr9	+			Intergenic
2	DP	65205438	65205489	chr11	+	NEAT1	NR_131012.1	3ʹUTR
2	DP	49191872	49191925	chr19	-			Intergenic
2	DP	67456890	67456954	chr11	+			Intergenic
2	DP	4041890	4041931	chr20	+			Intergenic
2	DP	33148458	33148479	chr13	+			Intergenic
2	DP	14156651	14156758	chr6	-			Intergenic
2	DP	27966823	27966925	chr1	-			Intergenic
2	DP	4089209	4089240	chr19	+			Intergenic
2	DP	149035135	149035186	chr3	+			Intergenic
2	DP	153518923	153518950	chr6	-			Intergenic
2	DP	765368	765440	chr4	-			Intergenic
2	DP	145585616	145585657	chr8	+			Intergenic
2	DP	138381674	138381741	chr9	+			Intergenic
2	DP	112188828	112188897	chr11	+			Intergenic
2	DP	240422374	240422421	chr2	+			Intergenic
2	DP	32036614	32036667	chr15	-			Intergenic
2	DP	40802968	40803006	chr19	+			Intergenic
2	DP	52553735	52553771	chr20	-			Intergenic
2	DP	61468795	61468872	chr4	+			Intergenic
2	DP	25356514	25356542	chr1	+			Intergenic
2	DP	30744538	30744568	chr6	-			Intergenic
2	DP	156766750	156766811	chr2	+			Intergenic
2	DP	45622036	45622086	chrX	-			Intergenic
2	DP	36811409	36811484	chr22	+			Intergenic
2	DP	33506069	33506090	chr6	-			Intergenic
2	DP	98775685	98775727	chr14	+			Intergenic
2	DP	107089093	107089159	chr11	-			Intergenic
2	DP	35646185	35646220	chr1	-			Intergenic
2	DP	31451232	31451255	chr13	+			Intergenic
2	DP	102944	102985	chr19	-			Intergenic
2	DP	85655095	85655149	chr12	-			Intergenic
2	DP	66071929	66071986	chr11	+			Intergenic
2	DP	938822	938842	chr5	+			Intergenic
2	DP	31041553	31041605	chr16	+			Intergenic
2	DP	7507150	7507182	chr12	-			Intergenic
2	DP	204428325	204428368	chr2	+			Intergenic
2	DP	105441033	105441054	chr13	+			Intergenic
2	DP	33058737	33058772	chr6	+			Intergenic
2	DP	10709048	10709131	chr12	+			Intergenic
2	DP	59439396	59439420	chr12	+			Intergenic
2	DP	80320978	80321062	chr1	+			Intergenic
2	DP	66016723	66016769	chr11	+			Intergenic
2	DP	110435059	110435197	chr3	-			Intergenic
2	DP	33134142	33134180	chr7	+			Intergenic
2	DP	76331108	76331161	chr17	-			Intergenic
2	DP	80650291	80650339	chr3	-			Intergenic
2	DP	32457070	32457120	chr1	-			Intergenic
2	DP	43308926	43308986	chr2	-			Intergenic
2	DP	14340745	14340793	chr6	+			Intergenic
2	DP	18102558	18102613	chr12	-			Intergenic
2	DP	133037405	133037467	chr12	-			Intergenic
2	DP	98566170	98566222	chr14	+			Intergenic
2	DP	32108101	32108126	chr6	-			Intergenic
2	DP	158639920	158639973	chr7	-			Intergenic
2	DP	37016804	37016825	chr17	+			Intergenic
2	DP	75590258	75590294	chr18	+			Intergenic
2	DP	196137613	196137712	chr2	-			Intergenic
2	DP	3689008	3689059	chr16	+			Intergenic
2	DP	84629896	84630020	chr12	+			Intergenic
2	DP	53823671	53823751	chr1	+			Intergenic
2	DP	33849976	33850023	chr17	+	SLFN12L	NM_001195790.1	Intron
2	DP	142216610	142216659	chr7	-			Intergenic
2	DP	109346355	109346454	chr4	-			Intergenic
2	DP	6339402	6339491	chr3	+			Intergenic
2	DP	150058847	150058914	chr7	-			Intergenic
2	DP	134557	134612	chr19	-			Intergenic
2	DP	6221275	6221316	chr3	-			Intergenic
2	DP	158406087	158406126	chr1	-			Intergenic
2	DP	127618875	127618906	chr3	+			Intergenic
2	DP	89789655	89789766	chr10	-			Intergenic
2	DP	198541072	198541163	chr1	+			Intergenic
2	DP	60561	60611	chr19	+			Intergenic
2	DP	11066973	11067007	chr19	+			Intergenic
2	DP	96832098	96832122	chr2	+			Intergenic
2	DP	58670816	58670876	chr15	+			Intergenic
2	DP	55486595	55486650	chr12	+			Intergenic
2	DP	75939899	75939934	chr18	-			Intergenic
2	DP	25120070	25120180	chr4	-			Intergenic
2	DP	131999307	131999414	chr5	+			Intergenic
2	DP	131074041	131074068	chr12	-			Intergenic
2	DP	112520414	112520462	chr3	+			Intergenic
2	DP	73635797	73635856	chr10	-			Intergenic
2	DP	42842180	42842230	chr22	-			Intergenic
2	DP	61139284	61139313	chr11	-			Intergenic
2	DP	64295524	64295562	chr11	+			Intergenic
2	DP	193609006	193609054	chr2	-			Intergenic
2	DP	5580662	5580800	chr7	-			Intergenic
2	DP	37960945	37960987	chr15	+			Intergenic
2	DP	47080588	47080637	chr21	-			Intergenic
2	DP	98478970	98478996	chr14	+			Intergenic
2	DP	52648827	52648878	chr19	-			Intergenic
2	DP	53093431	53093453	chr19	-			Intergenic
2	DP	48711070	48711092	chr19	-			Intergenic
2	DP	52763206	52763228	chr19	-			Intergenic
2	DP	33125929	33126017	chr6	-			Intergenic
2	DP	73804235	73804266	chr10	+			Intergenic
2	DP	80570365	80570506	chr17	-			Intergenic
2	DP	8376061	8376152	chr19	+			Intergenic
2	DP	1659665	1659725	chr19	+			Intergenic
2	DP	47162720	47162750	chr21	+			Intergenic
2	DP	15694310	15694397	chr4	-			Intergenic
2	DP	132185818	132185927	chr5	+			Intergenic
2	DP	31547648	31547674	chr10	-			Intergenic
2	DP	150190144	150190196	chr5	+			Intergenic
2	DP	128048195	128048230	chr8	+			Intergenic
2	DP	181980473	181980596	chr2	+			Intergenic
2	DP	65002367	65002499	chr2	+			Intergenic
2	DP	228373490	228373510	chr1	+			Intergenic
2	DP	120904158	120904182	chr5	+			Intergenic
2	DP	41088006	41088099	chr22	-			Intergenic
2	DP	30844411	30844436	chr6	-			Intergenic
2	DP	48417099	48417138	chr20	-			Intergenic
2	DP	102634806	102634847	chr1	-			Intergenic
2	DP	57128620	57128677	chr15	+			Intergenic
2	DP	10622879	10622901	chr7	-			Intergenic
2	DP	66020842	66020882	chr11	-			Intergenic
2	DP	69106845	69106872	chr2	-			Intergenic
2	DP	142399202	142399269	chr7	+			Intergenic
2	DP	4081452	4081483	chr10	+			Intergenic
2	DP	93701234	93701288	chr8	+			Intergenic
2	DP	15417214	15417241	chr21	-			Intergenic
2	DP	58996998	58997030	chr19	+			Intergenic
2	DP	56253900	56253960	chr12	+			Intergenic
2	DP	4529085	4529105	chr5	+			Intergenic
2	DP	10629922	10629948	chr19	+			Intergenic
2	DP	73978054	73978093	chr2	+			Intergenic
2	DP	123401098	123401148	chr12	-			Intergenic
2	DP	9416716	9416782	chr19	-			Intergenic
2	DP	126004292	126004315	chr3	-			Intergenic
2	DP	46046891	46046924	chr3	-			Intergenic
2	DP	129866833	129866857	chr8	+			Intergenic
2	DP	118724868	118724902	chr11	-			Intergenic
2	DP	6607847	6607941	chr19	+			Intergenic
2	DP	87833592	87833700	chr16	+			Intergenic
2	DP	166030154	166030206	chr3	+			Intergenic
2	DP	159070013	159070041	chr7	-			Intergenic
2	DP	54286525	54286618	chr14	-			Intergenic
2	DP	105075584	105075609	chr13	-			Intergenic
2	DP	78447474	78447545	chrX	+			Intergenic
2	DP	9516509	9516567	chr1	-			Intergenic
2	DP	4765769	4765846	chr10	-			Intergenic
2	DP	147489406	147489519	chrX	+			Intergenic
2	DP	25315771	25315852	chr1	-			Intergenic
2	DP	134651	134686	chr19	-			Intergenic
2	DP	102163963	102163988	chr14	-			Intergenic
2	DP	3165985	3166020	chr19	-			Intergenic
2	DP	116523264	116523343	chr4	+			Intergenic
2	DP	143291198	143291263	chr7	+			Intergenic
2	DP	89100008	89100085	chr16	-			Intergenic
2	DP	134772961	134773033	chr11	-			Intergenic
2	DP	47174306	47174329	chr21	-			Intergenic
2	DP	3352365	3352419	chr19	+			Intergenic
2	DP	62559698	62559748	chr20	-	DNAJC5	NM_025219	5ʹUTR
2	DP	24268108	24268245	chr18	+	PCAT18	NR_024259	5ʹUTR
2	DP	19210050	19210107	chr18	-	SNRPD1	NM_001291916	3ʹUTR
2	DP	7293455	7293492	chr17	-	PLSCR3	NM_020360	3ʹUTR
2	DP	38940146	38940199	chr5	-	RICTOR	NM_152756	3ʹUTR
2	DP	16662292	16662333	chr19	-	SLC35E1	NM_024881	3ʹUTR
2	DP	114715565	114715600	chr2	+	ACTR3	NR_102318	3ʹUTR
2	DP	135768235	135768279	chr9	-	TSC1	NM_001162427	3ʹUTR
2	DP	53239498	53239602	chr17	+	STXBP4	NM_178509	3ʹUTR
2	DP	55862013	55862040	chr19	+	COX6B2	NM_144613	3ʹUTR
2	DP	2303676	2303712	chr16	-	RNPS1	NM_001286625	3ʹUTR
2	DP	67452238	67452258	chr1	-	MIER1	NM_001146113	3ʹUTR
2	DP	761620	761684	chr1	+	LINC00115	NR_024321	3ʹUTR
2	DP	73856401	73856481	chr10	-	ASCC1	NM_001198798	3ʹUTR
2	DP	185071430	185071486	chr1	+	RNF2	NM_007212	3ʹUTR
2	DP	107281409	107281451	chr12	-	RIC8B	NM_018157	3ʹUTR
2	DP	15987334	15987460	chr1	+	DDI2	NM_032341	Undetermined
2	DP	174417752	174417822	chr1	+	RABGAP1L	NM_014857	Undetermined
2	DP	55901052	55901120	chr19	+	RPL28	NM_001136135	Undetermined
2	DP	131564072	131564122	chrX	+	RAP2C-AS1	NR_110410	Undetermined
2	DP	1059038	1059084	chr19	+	ABCA7	NM_019112	Undetermined
2	DP	137273789	137273857	chr5	+	PKD2L2	NM_001258449	Undetermined
2	DP	86756459	86756525	chr2	-	CHMP3	NM_001005753	Undetermined
2	DP	138053898	138053946	chr6	+	LOC100507406	NR_121619	Intron
2	C+	40621458	40621500	chr21	+	BRWD1	NM_018963	Intron
2	C+	100213044	100213095	chr8	-	VPS13B	NM_015243	Intron
2	C+	88014857	88014907	chr16	+	BANP	NM_001173539	Intron
2	C+	78686324	78686367	chr17	-	RPTOR	NM_001163034	Intron
2	C+	25777915	25777949	chr1	-	TMEM57	NM_001282564	Intron
2	C+	46227000	46227041	chr12	-	ARID2	NM_152641	Intron
2	C+	10578983	10579097	chr1	-	PEX14	NM_004565	Intron
2	C+	44807684	44807724	chr19	+	ZNF235	NM_004234	Intron
2	C+	111998331	111998359	chr12	+	ATXN2	NM_002973	Intron
2	C+	42562953	42563058	chr6	-	UBR2	NM_001184801	Intron
2	C+	152977326	152977355	chr2	+	STAM2	NM_005843	Intron
2	C+	30460252	30460373	chr19	+	URI1	NM_001252641	Intron
2	C+	65877176	65877309	chr11	-	PACS1	NM_018026	Intron
2	C+	75078169	75078253	chr15	-	CSK	NM_001127190	Intron
2	C+	97336724	97336790	chr14	+	VRK1	NM_003384	Intron
2	C+	37604218	37604241	chr21	-	DOPEY2	NM_005128	Intron
2	C+	22844632	22844744	chr22	+	ZNF280B	NM_080764	Intron
2	C+	8468044	8468220	chr17	-	MYH10	NM_005964	Intron
2	C+	1797659	1797740	chr1	-	GNB1	NM_002074	Intron
2	C+	30813124	30813190	chr22	+	SEC14L2	NM_001204204	Intron
2	C+	37204354	37204377	chr19	+	ZNF567	NM_152603	Intron
2	C+	9955079	9955125	chr21	-	TEKT4P2	NR_038328	Intron
2	C+	39970390	39970509	chr15	+	FSIP1	NM_152597	Intron
2	C+	37975174	37975195	chr17	-	IKZF3	NM_001284514	Intron
2	C+	78597983	78598011	chr17	+	RPTOR	NM_020761	Intron
2	C+	129525015	129525145	chr7	-	UBE2H	NM_001202498	Intron
2	C+	196850782	196850846	chr3	+	DLG1	NM_001204387	Intron
2	C+	24562224	24562247	chr16	-	RBBP6	NM_018703	Intron
2	C+	118499695	118499790	chr11	+	PHLDB1	NM_015157	Intron
2	C+	243057057	243057105	chr2	+	LOC728323	NR_024437	Intron
2	C+	235020	235041	chr5	-	SDHA	NM_004168	Intron
2	C+	44935862	44935921	chrX	+	KDM6A	NM_001291415	Intron
2	C+	41753919	41753981	chrX	+	CASK	NM_001126054	Intron
2	C+	482517	482576	chr16	-	RAB11FIP3	NM_014700	Intron
2	C+	95823466	95823534	chr9	-	SUSD3	NM_001287008	Intron
2	C+	171437566	171437648	chr2	+	MYO3B	NM_001083615	Intron
2	C+	239975416	239975437	chr1	-	CHRM3	NM_000740	Intron
2	C+	1154053	1154111	chr19	+	SBNO2	NM_014963	Intron
2	C+	159354273	159354404	chr2	+	PKP4	NM_001005476	Intron
2	C+	33684561	33684592	chr9	-	PTENP1-AS	NR_103745	Intron
2	C+	89804051	89804083	chr15	+	FANCI	NM_001113378	Intron
2	C+	145529795	145529831	chr8	+	HSF1	NM_005526	Intron
2	C+	79945057	79945112	chrX	+	BRWD3	NM_153252	Intron
2	C+	145217934	145218044	chr8	+	MROH1	NM_001099281	Intron
2	C+	48130678	48130715	chr19	+	GLTSCR1	NM_015711	Intron
2	C+	113887551	113887629	chr4	+	ANK2	NM_001127493	Intron
2	C+	49887063	49887153	chr19	+	LOC101928295	NR_110729	Intron
2	C+	13238410	13238450	chr19	+	NACC1	NM_052876	Intron
2	C+	40244892	40245054	chr22	+	ENTHD1	NM_152512	Intron
2	C+	16053569	16053713	chr16	-	ABCC1	NM_004996	Intron
2	C+	22061304	22061336	chr16	+	C16orf52	NM_001164579	Intron
2	C+	47334734	47334852	chrX	+	ZNF41	NM_007130	Intron
2	C+	3683127	3683163	chr19	+	PIP5K1C	NM_001195733	Intron
2	C+	123519550	123519586	chr12	+	PITPNM2	NM_020845	Intron
2	C+	145651504	145651535	chr8	+	VPS28	NM_016208	Intron
2	C+	116600152	116600260	chr7	+	ST7	NM_021908	Intron
2	C+	134170956	134171011	chr11	+	GLB1L3	NM_001080407	Intron
2	C+	37139742	37139780	chr9	-	ZCCHC7	NR_110317	Intron
2	C+	66935501	66935595	chr11	+	KDM2A	NM_012308	Intron
2	C+	5624825	5624970	chr19	-	SAFB	NM_001201338	Intron
2	C+	140363609	140363633	chr9	+	PNPLA7	NM_001098537	Intron
2	C+	50410699	50410805	chr12	+	RACGAP1	NM_001126104	Intron
2	C+	3390008	3390030	chr11	-	ZNF195	NR_040083	Intron
2	C+	43553329	43553399	chr7	-	HECW1	NM_001287059	Intron
2	C+	145531486	145531561	chr8	-	HSF1	NM_005526	Intron
2	C+	187940028	187940048	chr3	+	LPP	NM_001167672	Intron
2	C+	131970755	131970846	chr5	-	RAD50	NM_005732	Intron
2	C+	72582380	72582427	chr10	+	SGPL1	NM_003901	Intron
2	C+	6905061	6905119	chr12	-	CD4	NM_001195017	Intron
2	C+	42010325	42010384	chr22	-	DESI1	NM_015704	Intron
2	C+	140436618	140436654	chr9	+	PNPLA7	NM_152286	Intron
2	C+	36972401	36972550	chr15	+	C15orf41	NM_001290233	Intron
2	C+	72658166	72658239	chr11	+	FCHSD2	NM_014824	Intron
2	C+	57516449	57516485	chr15	+	TCF12	NM_207037	Intron
2	C+	50627151	50627228	chr22	+	TRABD	NM_025204	Intron
2	C+	59018489	59018528	chr15	+	ADAM10	NM_001110	Intron
2	C+	160534595	160534642	chr1	+	CD84	NM_001184881	Intron
2	C+	233931058	233931123	chr2	-	INPP5D	NM_005541	Intron
2	C+	24765920	24766049	chr16	-	TNRC6A	NM_014494	Intron
2	C+	88020962	88021145	chr16	-	BANP	NM_001173539	Intron
2	C+	132483696	132483777	chr12	+	EP400	NM_015409	Intron
2	C+	49779530	49779587	chr3	+	IP6K1	NM_001242829	Intron
2	C+	133855910	133855933	chr8	+	PHF20L1	NM_001277196	Intron
2	C+	3462473	3462554	chr20	+	ATRN	NM_139322	Intron
2	C+	60900501	60900527	chr15	-	LOC101928784	NR_120342	Intron
2	C+	80952497	80952595	chr17	+	B3GNTL1	NM_001009905	Intron
2	C+	39366828	39366890	chr4	+	MIR1273H	NR_106996	Intron
2	C+	46615690	46615743	chr21	-	ADARB1	NR_027674	Intron
2	C+	45219246	45219269	chr1	-	KIF2C	NM_006845	Intron
2	C+	49818485	49818634	chr19	-	SLC6A16	NM_014037	Intron
2	C+	105543538	105543611	chr8	+	LRP12	NM_013437	Intron
2	C+	110982643	110982703	chr12	+	PPTC7	NM_139283	Intron
2	C+	129152255	129152330	chr3	-	MBD4	NM_001276273	Intron
2	C+	32867194	32867243	chr6	+	LOC100294145	NR_037178	Intron
2	C+	786660	786719	chr16	-	NARFL	NM_022493	Intron
2	C+	4392635	4392688	chr19	-	SH3GL1	NM_001199944	Intron
2	C+	42506841	42506922	chr17	-	GPATCH8	NM_001002909	Intron
2	C+	80719524	80719553	chr17	-	TBCD	NM_005993	Intron
2	C+	98504772	98504889	chr7	-	TRRAP	NM_001244580	Intron
2	C+	107432020	107432041	chr12	+	CRY1	NM_004075	Intron
2	C+	67873389	67873484	chr15	-	MAP2K5	NM_002757	Intron
2	C+	61573692	61573724	chr1	+	NFIA	NM_001145511	Intron
2	C+	28882221	28882270	chr8	-	HMBOX1	NM_001135726	Intron
2	C+	78535817	78535905	chr17	+	RPTOR	NM_001163034	Intron
2	C+	93435075	93435110	chr15	-	LOC100507217	NR_037601	Intron
2	C+	129850746	129850771	chr11	-	PRDM10	NM_199437	Intron
2	C+	42487859	42487940	chr17	+	GPATCH8	NR_036474	Intron
2	C+	160774564	160774613	chr1	-	LY9	NM_001261456	Intron
2	C+	24613935	24614026	chr14	+	PSME2	NM_002818	Intron
2	C+	80917438	80917485	chr10	-	ZMIZ1	NM_020338	Intron
2	C+	51203989	51204017	chr12	-	ATF1	NM_005171	Intron
2	C+	35856407	35856550	chr6	-	SRPK1	NM_003137	Intron
2	C+	1276399	1276514	chr19	+	C19orf24	NM_017914	Intron
2	C+	26611483	26611587	chr2	-	EPT1	NM_033505	Intron
2	C+	66534393	66534433	chr11	+	C11orf80	NM_024650	Intron
2	C+	66321875	66322013	chr17	+	ARSG	NM_014960	Intron
2	C+	53134975	53135013	chr20	-	DOK5	NM_018431	Intron
2	C+	14657247	14657272	chr16	-	PARN	NM_001134477	Intron
2	C+	65105998	65106090	chr11	+	DPF2	NM_006268	Intron
2	C+	20463569	20463715	chr2	+	PUM2	NM_001282790	Intron
2	C+	103088566	103088617	chr9	-	TEX10	NM_001161584	Intron
2	C+	74845649	74845736	chr5	-	POLK	NM_016218	Intron
2	C+	48718802	48718848	chr19	-	CARD8	NR_033679	Intron
2	C+	47758007	47758107	chr3	+	SMARCC1	NM_003074	Intron
2	C+	19458435	19458501	chr1	-	UBR4	NM_020765	Intron
2	C+	137700053	137700093	chr5	-	KDM3B	NM_016604	Intron
2	C+	104133918	104134077	chr14	-	KLC1	NM_005552	Intron
2	C+	28811568	28811589	chr8	+	HMBOX1	NM_001135726	Intron
2	C+	42690389	42690462	chr21	+	FAM3B	NM_058186	Intron
2	C+	37810520	37810562	chr6	-	ZFAND3	NM_021943	Intron
2	C+	104721722	104721805	chr10	+	CNNM2	NM_017649	Intron
2	C+	99727991	99728101	chr2	+	TSGA10	NM_182911	Intron
2	C+	131520133	131520166	chr9	+	ZER1	NM_006336	Intron
2	C+	35613668	35613745	chr17	+	ACACA	NM_198838	Intron
2	C+	50343433	50343494	chr19	-	PTOV1-AS1	NR_040037	Intron
2	C+	145592343	145592385	chr2	-	TEX41	NR_033870	Intron
2	C+	1369501	1369537	chr19	+	MUM1	NM_032853	Intron
2	C+	146110804	146110842	chr8	-	ZNF250	NM_021061	Intron
2	C+	156527299	156527373	chr7	-	LMBR1	NM_022458	Intron
2	C+	235406293	235406328	chr1	+	ARID4B	NM_001206794	Intron
2	C+	61587924	61587979	chr11	+	FADS2	NM_001281501	Intron
2	C+	134102976	134103049	chr11	+	VPS26B	NM_052875	Intron
2	C+	129118926	129118962	chr9	+	MVB12B	NM_001011703	Intron
2	C+	38956648	38956706	chr22	+	DMC1	NM_001278208	Intron
2	C+	138690422	138690464	chr5	-	PAIP2	NM_016480	Intron
2	C+	186360104	186360233	chr3	+	FETUB	NM_014375	Intron
2	C+	4185581	4185631	chr17	+	UBE2G1	NM_003342	Intron
2	C+	615201	615264	chr5	+	CEP72	NM_018140	Intron
2	C+	1155561	1155637	chr12	-	ERC1	NR_027949	Intron
2	C+	197190649	197190706	chr1	-	CRB1	NM_001257965	Intron
2	C+	30962407	30962438	chr20	+	ASXL1	NM_015338	Intron
2	C+	42849715	42849872	chr15	-	HAUS2	NM_018097	Intron
2	C+	34648118	34648148	chr6	-	C6orf106	NM_022758	Intron
2	C+	32783483	32783576	chr1	-	HDAC1	NM_004964	Intron
2	C+	68378595	68378661	chr15	+	PIAS1	NM_016166	Exon
2	C+	148543661	148543689	chr7	+	EZH2	NM_001203249	Exon
2	C+	43006296	43006433	chr17	-	KIF18B	NM_001265577	Exon
2	C+	3724605	3724628	chr17	-	C17orf85	NM_001114118	Exon
2	C+	242375891	242375942	chr2	+	FARP2	NM_001282984	Exon
2	C+	33164230	33164290	chr6	-	RXRB	NM_021976	Exon
2	C+	31854346	31854434	chr6	+	EHMT2	NM_001289413	Exon
2	C+	52085048	52085159	chr19	-	ZNF175	NM_007147	Exon
2	C+	15391201	15391225	chr19	-	BRD4	NM_058243	5ʹUTR
2	C+	1385991	1386109	chr4	-	CRIPAK	NM_175918	5ʹUTR
2	C+	91828712	91828762	chr7	+	KRIT1	NM_004912	3ʹUTR
2	C+	12688261	12688294	chr19	+	ZNF490	NM_020714	3ʹUTR
2	C+	65195651	65195699	chr11	+	NEAT1	NR_131012.1	3ʹUTR
2	C+	7084345	7084420	chr19	-	ZNF557	NM_024341	3ʹUTR
2	C+	33873565	33873640	chr19	-	CEBPG	NM_001806	3ʹUTR
2	C+	120741791	120741817	chr2	-	PTPN4	NM_002830	3ʹUTR
2	C+	57727127	57727188	chr19	+	ZNF264	NM_003417	3ʹUTR
2	C+	15465601	15465674	chr19	-	AKAP8	NM_005858	3ʹUTR
2	C+	107228973	107229037	chr14	-			Intergenic
2	C+	23752618	23752692	chr22	-			Intergenic
2	C+	130778866	130779015	chr9	-			Intergenic
2	C+	15394389	15394442	chr19	-			Intergenic
2	C+	197837813	197837963	chr3	+			Intergenic
2	C+	172959400	172959449	chr3	-			Intergenic
2	C+	54227693	54227778	chr14	+			Intergenic
2	C+	86242393	86242436	chr13	+			Intergenic
2	C+	142546057	142546080	chr7	+			Intergenic
2	C+	16288129	16288169	chr21	-			Intergenic
2	C+	52279740	52279823	chr20	+			Intergenic
2	C+	32410	32443	chr18	-			Intergenic
2	C+	32924980	32925006	chr8	+			Intergenic
2	C+	128151761	128151794	chr2	-			Intergenic
2	C+	38520743	38520833	chr14	+			Intergenic
2	C+	1853064	1853099	chr16	+			Intergenic
2	C+	48428280	48428346	chr4	-			Intergenic
2	C+	21879220	21879283	chr12	+			Intergenic
2	C+	39724071	39724180	chr14	+			Intergenic
2	C+	174036934	174037031	chr4	-			Intergenic
2	C+	144870236	144870264	chr8	-			Intergenic
2	C+	13357236	13357311	chrY	-			Intergenic
2	C+	75990384	75990420	chr17	-			Intergenic
2	C+	44986345	44986412	chr7	-			Intergenic
2	C+	26253603	26253695	chr7	-			Intergenic
2	C+	40169786	40169815	chr4	+			Intergenic
2	C+	159049545	159049600	chr1	-			Intergenic
2	C+	69933832	69933871	chr14	-			Intergenic
2	C+	150805494	150805515	chr6	-			Intergenic
2	C+	100874283	100874364	chr3	-			Intergenic
2	C+	118295573	118295617	chr11	+			Intergenic
2	C+	35583720	35583803	chr9	-			Intergenic
2	C+	2263834	2263895	chr19	+			Intergenic
2	C+	42647436	42647463	chr22	-			Intergenic
2	C+	27057026	27057052	chr6	-			Intergenic
2	C+	7336252	7336288	chr17	-			Intergenic
2	C+	178026847	178026877	chr5	-			Intergenic
2	C+	60639297	60639355	chr8	+			Intergenic
2	C+	199455807	199455916	chr2	-			Intergenic
2	C+	40386148	40386212	chr22	-			Intergenic
2	C+	534438	534504	chr4	+			Intergenic
2	C+	76339680	76339767	chr17	-			Intergenic
2	C+	130361226	130361295	chr8	-			Intergenic
2	C+	116254478	116254573	chr4	+			Intergenic
2	C+	138876790	138876864	chr5	-			Intergenic
2	C+	80323168	80323250	chr17	-			Intergenic
2	C+	54650142	54650315	chr14	+			Intergenic
2	C+	132104361	132104384	chr10	-			Intergenic
2	C+	202872886	202872958	chr2	+			Intergenic
2	C+	138876962	138876989	chr5	-			Intergenic
2	C+	80656195	80656228	chr4	+			Intergenic
2	C+	109665853	109665922	chr3	+			Intergenic
2	C+	158558823	158558873	chr1	-			Intergenic
2	C+	130361134	130361169	chr8	-			Intergenic
2	C+	3975599	3975624	chr5	+			Intergenic
2	C+	45071691	45071731	chr15	-			Intergenic
2	C+	33297149	33297188	chr6	-			Intergenic
2	C+	4834378	4834503	chr17	-			Intergenic
2	C+	142356935	142357064	chr7	-			Intergenic
2	C+	8778131	8778158	chr19	-			Intergenic
2	C+	32710863	32710935	chr10	+			Intergenic
2	C+	47370363	47370402	chr19	+			Intergenic
2	C+	7775464	7775533	chr17	-			Intergenic
2	C+	11640980	11641041	chr18	+			Intergenic
2	C+	13270995	13271087	chr19	-			Intergenic
2	C+	5353990	5354084	chrX	-			Intergenic
2	C+	48853394	48853433	chr12	-			Intergenic
2	C+	85113040	85113063	chr12	+			Intergenic
2	C+	187883	187912	chr19	-			Intergenic
2	C+	69475316	69475336	chr17	+			Intergenic
2	C+	167193359	167193445	chr3	+			Intergenic
2	C+	71978457	71978531	chr11	+			Intergenic
2	C+	95603006	95603135	chr14	+	DICER1	NM_001271282	Undetermined
2	M+	33085293	33085348	chr21	-	SCAF4	NM_001145444	Intron
2	M+	1356456	1356493	chr19	-	MUM1	NM_032853	Intron
2	M+	49125606	49125659	chr19	-	SPHK2	NM_020126	Intron
2	M+	123811833	123811875	chr12	+	SBNO1	NM_018183	Intron
2	M+	31779533	31779586	chr1	+	ZCCHC17	NM_001282570	Intron
2	M+	74748760	74748809	chr17	+	MFSD11	NM_001242534	Intron
2	M+	129577949	129578045	chr3	-	TMCC1	NM_001017395	Intron
2	M+	21387906	21387934	chr1	-	EIF4G3	NM_003760	Intron
2	M+	73451452	73451509	chr15	+	NEO1	NM_001172623	Intron
2	M+	37040180	37040231	chr17	-	LASP1	NM_001271608	Intron
2	M+	58792973	58793029	chr19	+	ZNF8	NM_021089	Intron
2	M+	38234164	38234196	chr22	+	ANKRD54	NM_138797	Intron
2	M+	2494195	2494268	chr1	+	TNFRSF14	NM_003820	Intron
2	M+	25097388	25097419	chr1	+	CLIC4	NM_013943	Intron
2	M+	152037645	152037683	chr7	-	KMT2C	NM_170606	Intron
2	M+	2396458	2396536	chr7	+	EIF3B	NM_001037283	Intron
2	M+	1442745	1442798	chr16	-	UNKL	NM_001193388	Intron
2	M+	47094971	47095000	chr3	+	SETD2	NM_014159	Intron
2	M+	33194453	33194510	chr10	-	ITGB1	NM_033668	Intron
2	M+	74709189	74709250	chr11	-	NEU3	NM_006656	Intron
2	M+	161516902	161516933	chr6	+	MAP3K4	NM_001291958	Intron
2	M+	116700576	116700641	chr12	+	MED13L	NM_015335	Intron
2	M+	21532929	21532966	chrX	-	CNKSR2	NM_001168648	Intron
2	M+	66952750	66952809	chr11	-	KDM2A	NM_012308	Intron
2	M+	34686740	34686773	chr19	+	LSM14A	NM_001114093	Intron
2	M+	9816972	9816994	chr11	-	SBF2-AS1	NR_036485	Intron
2	M+	9873301	9873322	chr19	-	ZNF846	NM_001077624	Intron
2	M+	5680846	5680930	chr6	+	FARS2	NM_006567	Intron
2	M+	100715705	100715766	chr14	-	YY1	NM_003403	Intron
2	M+	35790908	35790985	chr1	-	ZMYM4	NM_005095	Intron
2	M+	53506878	53506920	chr12	+	SOAT2	NM_003578	Intron
2	M+	162266079	162266131	chr2	+	PSMD14	NM_005805	Intron
2	M+	121255341	121255445	chr12	-	SPPL3	NM_139015	Intron
2	M+	2199809	2199877	chr17	-	SMG6	NM_017575	Intron
2	M+	55406004	55406069	chr17	+	MSI2	NM_138962	Intron
2	M+	118006085	118006139	chr6	+	NUS1	NM_138459	Intron
2	M+	113150127	113150203	chr13	+	TUBGCP3	NM_006322	Intron
2	M+	112463815	112463907	chr7	-	C7orf60	NM_152556	Intron
2	M+	48001917	48001940	chr3	-	MAP4	NM_002375	Intron
2	M+	37623219	37623276	chr20	+	DHX35	NR_033905	Intron
2	M+	172915899	172915973	chr2	-	METAP1D	NM_199227	Intron
2	M+	89601913	89602067	chr16	+	SPG7	NM_199367	Intron
2	M+	66924347	66924401	chr11	-	KDM2A	NR_027473	Intron
2	M+	587123	587185	chr17	+	VPS53	NM_001128159	Intron
2	M+	5971186	5971255	chr19	+	RANBP3	NM_007320	Intron
2	M+	141345315	141345370	chr8	+	TRAPPC9	NM_001160372	Intron
2	M+	160222930	160223023	chr1	-	DCAF8	NR_028104	Intron
2	M+	15851612	15851703	chrX	+	AP1S2	NM_001272071	Intron
2	M+	115028044	115028089	chr13	-	CDC16	NM_003903	Intron
2	M+	60972842	60972902	chr20	+	CABLES2	NM_031215	Intron
2	M+	15392128	15392148	chrY	-	UTY	NR_047609	Intron
2	M+	41234440	41234559	chr19	+	ITPKC	NM_025194	Intron
2	M+	46101280	46101333	chr11	+	PHF21A	NM_016621	Intron
2	M+	77223836	77223913	chr12	-	ZDHHC17	NM_015336	Intron
2	M+	1520004	1520053	chr16	+	CLCN7	NM_001114331	Intron
2	M+	1002420	1002444	chr16	+	LMF1	NM_022773	Intron
2	M+	61667529	61667633	chr8	-	CHD7	NM_017780	Intron
2	M+	73215367	73215445	chrX	-	JPX	NR_024582	Intron
2	M+	19951455	19951531	chr1	-	MINOS1	NM_001204083	Intron
2	M+	67399764	67399830	chr16	-	LRRC36	NM_018296	Intron
2	M+	98025330	98025435	chr14	-	LOC101929241	NR_110166	Intron
2	M+	47837893	47837984	chr21	+	PCNT	NM_006031	Intron
2	M+	57257224	57257262	chr16	-	RSPRY1	NM_133368	Intron
2	M+	47757490	47757559	chr3	+	SMARCC1	NM_003074	Intron
2	M+	546686	546810	chr16	+	RAB11FIP3	NM_014700	Intron
2	M+	19703402	19703469	chr1	-	CAPZB	NM_001282162	Intron
2	M+	26971066	26971155	chr12	+	ITPR2	NM_002223	Intron
2	M+	5954728	5954799	chr19	+	RANBP3	NM_003624	Intron
2	M+	43232025	43232061	chr22	-	ARFGAP3	NM_001142293	Intron
2	M+	80813433	80813463	chr17	+	TBCD	NM_005993	Intron
2	M+	2486252	2486276	chr16	+	CCNF	NM_001761	Intron
2	M+	55430287	55430370	chr2	+	CLHC1	NM_152385	Intron
2	M+	78284949	78285054	chr17	+	RNF213	NM_020954	Intron
2	M+	70450375	70450430	chr16	+	ST3GAL2	NM_006927	Intron
2	M+	64024716	64024749	chr17	-	CEP112	NM_145036	Intron
2	M+	9336059	9336142	chr17	+	STX8	NM_004853	Intron
2	M+	111844334	111844389	chr10	-	ADD3	NM_019903	Intron
2	M+	14035027	14035081	chr17	+	COX10	NM_001303	Intron
2	M+	59243128	59243223	chrY	+	VAMP7	NR_033715	Intron
2	M+	169023131	169023219	chr5	+	SPDL1	NM_017785	Intron
2	M+	124021032	124021098	chr5	-	ZNF608	NM_020747	Intron
2	M+	63959485	63959518	chr11	+	STIP1	NM_001282652	Intron
2	M+	100595389	100595430	chr8	-	VPS13B	NM_152564	Intron
2	M+	179967878	179967918	chr5	+	CNOT6	NM_015455	Intron
2	M+	35371868	35371939	chr17	+	AATF	NM_012138	Intron
2	M+	6440179	6440260	chr1	-	ACOT7	NM_181864	Intron
2	M+	369403	369484	chr16	+	AXIN1	NM_181050	Intron
2	M+	69626445	69626481	chr16	+	NFAT5	NM_173215	Intron
2	M+	4892700	4892725	chr19	-	ARRDC5	NM_001080523	Intron
2	M+	5645372	5645484	chr19	+	SAFB	NM_001201338	Intron
2	M+	87423371	87423530	chr16	+	FBXO31	NM_001282683	Intron
2	M+	28410224	28410253	chr1	-	EYA3	NM_001282562	Intron
2	M+	78702769	78702843	chr17	-	RPTOR	NM_020761	Intron
2	M+	66528900	66528977	chr11	-	C11orf80	NR_048553	Intron
2	M+	78465132	78465177	chr15	-	ACSBG1	NM_001199377	Intron
2	M+	789869	789896	chr16	+	NARFL	NM_022493	Intron
2	M+	44170147	44170178	chr17	-	KANSL1	NM_001193466	Intron
2	M+	6255733	6255804	chr19	+	MLLT1	NM_005934	Intron
2	M+	74766369	74766409	chr15	-	UBL7-AS1	NR_120377	Intron
2	M+	18902152	18902224	chr16	-	SMG1	NM_015092	Intron
2	M+	9611884	9612006	chr1	-	SLC25A33	NM_032315	Intron
2	M+	377683	377726	chr16	+	AXIN1	NM_181050	Intron
2	M+	50201685	50201778	chr22	+	BRD1	NM_014577	Intron
2	M+	65455267	65455321	chr15	+	CLPX	NM_006660	Intron
2	M+	28363161	28363187	chr22	+	TTC28-AS1	NR_026963	Intron
2	M+	17870943	17870970	chr7	-	SNX13	NM_015132	Intron
2	M+	88258582	88258639	chr9	+	AGTPBP1	NM_001286717	Intron
2	M+	28793964	28794060	chr8	+	HMBOX1	NM_001135726	Intron
2	M+	44425082	44425139	chr21	+	PKNOX1	NM_001286258	Intron
2	M+	8165623	8165675	chr17	+	PFAS	NM_012393	Intron
2	M+	95989259	95989300	chrX	-	DIAPH2	NM_007309	Intron
2	M+	54686281	54686397	chr5	+	SKIV2L2	NM_015360	Intron
2	M+	129313778	129313836	chr5	+	CHSY3	NM_175856	Intron
2	M+	96103436	96103456	chr5	-	CAST	NM_001190442	Intron
2	M+	65732912	65732952	chr17	+	NOL11	NM_015462	Intron
2	M+	80432475	80432517	chr17	-	NARF	NM_001038618	Intron
2	M+	59059125	59059197	chr19	+	TRIM28	NM_005762	Exon
2	M+	68337241	68337275	chr11	-	PPP6R3	NM_018312	Exon
2	M+	73796744	73796767	chr11	+	C2CD3	NM_001286577	Exon
2	M+	110581125	110581196	chr12	+	IFT81	NM_031473	Exon
2	M+	23351754	23351817	chr7	-	IGF2BP3	NM_006547	3ʹUTR
2	M+	118866224	118866287	chr2	+	INSIG2	NM_016133	3ʹUTR
2	M+	208758276	208758296	chr1	+			Intergenic
2	M+	215483128	215483211	chr2	-			Intergenic
2	M+	6539662	6539721	chr19	-			Intergenic
2	M+	87818910	87819007	chr16	+			Intergenic
2	M+	5872977	5873013	chrY	-			Intergenic
2	M+	130472531	130472605	chr8	+			Intergenic
2	M+	46837605	46837649	chr3	+			Intergenic
2	M+	6547232	6547257	chr12	-			Intergenic
2	M+	58276296	58276362	chr19	+			Intergenic
2	M+	27817595	27817624	chr6	-			Intergenic
2	M+	55305699	55305722	chr20	-			Intergenic
2	M+	7235966	7236033	chr17	-			Intergenic
2	M+	10249727	10249771	chr18	+			Intergenic
2	M+	8452614	8452653	chr7	-			Intergenic
2	M+	31535770	31535797	chr6	+			Intergenic
2	M+	49601772	49601863	chr12	+			Intergenic
2	M+	30560766	30560799	chr6	-			Intergenic
2	M+	1852613	1852662	chr16	+			Intergenic
2	M+	48710505	48710573	chr3	+			Intergenic
2	M+	130280124	130280196	chr8	-			Intergenic
2	M+	131544440	131544468	chr9	-			Intergenic
2	M+	16191071	16191097	chr21	-			Intergenic
2	M+	71526766	71526788	chr18	+			Intergenic
2	M+	13333475	13333497	chr3	+			Intergenic
2	M+	108900373	108900425	chr11	-			Intergenic
2	M+	47079117	47079176	chr21	+			Intergenic
2	M+	29641369	29641391	chr19	+			Intergenic
2	M+	165349603	165349623	chr3	+			Intergenic
2	M+	44864983	44865035	chr22	+			Intergenic
2	M+	142540836	142540879	chr7	+			Intergenic
2	M+	31265679	31265699	chr8	-			Intergenic
2	M+	13357214	13357309	chrY	-			Intergenic
2	M+	165181773	165181827	chr3	+			Intergenic
2	M+	105365085	105365151	chr12	-			Intergenic
2	M+	31741425	31741449	chr21	+			Intergenic
2	M+	85668651	85668719	chr1	-			Intergenic
2	M+	46985277	46985319	chr21	-			Intergenic
2	M+	32397121	32397185	chr13	-			Intergenic
2	M+	14311008	14311072	chr17	-			Intergenic
2	M+	35093030	35093136	chr19	-			Intergenic
2	M+	2257137	2257199	chr19	+			Intergenic
2	DN	31896727	31896765	chr16	-	ZNF267	NR_049749	Intron
2	DN	1213648	1213671	chr19	+	STK11	NM_000455	Intron
2	DN	1758833	1758921	chr16	-	MAPK8IP3	NM_001040439	Intron
2	DN	73934174	73934289	chr10	-	ASCC1	NM_001198798	Intron
2	DN	68376709	68376763	chr11	+	PPP6R3	NM_001164163	Intron
2	DN	87280245	87280328	chr3	-	CHMP2B	NM_014043	Intron
2	DN	179704955	179705022	chr5	-	MAPK9	NM_139070	Intron
2	DN	122828137	122828266	chr12	+	CLIP1	NM_198240	Intron
2	DN	238892441	238892520	chr2	+	UBE2F	NM_001278306	Intron
2	DN	32376270	32376331	chr1	-	PTP4A2	NM_001195101	Intron
2	DN	36677374	36677399	chr6	-	RAB44	NM_001257357	Intron
2	DN	114804528	114804596	chr10	-	TCF7L2	NM_001146285	Intron
2	DN	59080517	59080614	chr19	-	MZF1	NR_027334	Intron
2	DN	5627668	5627748	chr19	-	SAFB	NR_037699	Intron
2	DN	130042707	130042792	chr12	-	TMEM132D	NM_133448	Intron
2	DN	39737685	39737774	chr20	+	TOP1	NM_003286	Intron
2	DN	17808994	17809106	chr8	+	PCM1	NM_006197	Intron
2	DN	73785070	73785111	chr17	-	UNK	NR_038131	Intron
2	DN	227191	227256	chr4	-	ZNF876P	NR_027481	Intron
2	DN	3142362	3142427	chr19	-	GNA15	NM_002068	Intron
2	DN	56174844	56174901	chr12	+	SARNP	NR_026723	Intron
2	DN	3130367	3130423	chr4	+	HTT	NM_002111	Intron
2	DN	155501877	155501924	chr1	+	ASH1L	NM_018489	Intron
2	DN	47111747	47111839	chr3	+	SETD2	NM_014159	Intron
2	DN	76857921	76857941	chr17	-	TIMP2	NM_003255	Intron
2	DN	28402417	28402449	chr1	+	EYA3	NM_001990	Intron
2	DN	59994806	59994830	chr1	+	FGGY	NM_018291	Intron
2	DN	49651192	49651262	chr12	-	TUBA1C	NM_001303117	Intron
2	DN	65924755	65924776	chr6	-	EYS	NM_001292009	Intron
2	DN	1575601	1575648	chr7	+	MAFK	NM_002360	Intron
2	DN	2196808	2196902	chr19	+	DOT1L	NM_032482	Intron
2	DN	169942937	169943083	chr1	-	KIFAP3	NM_001204517	Intron
2	DN	84422957	84423092	chr1	-	TTLL7	NM_024686	Intron
2	DN	49125582	49125610	chr19	+	SPHK2	NM_001243876	Intron
2	DN	52282738	52282805	chr1	+	NRD1	NM_001242361	Intron
2	DN	73261276	73261330	chr11	+	FAM168A	NM_001286051	Intron
2	DN	42333384	42333471	chr13	-	VWA8	NM_015058	Intron
2	DN	24042642	24042768	chr22	-	GUSBP11	NR_024448	Intron
2	DN	39240603	39240703	chr2	+	SOS1	NM_005633	Exon
2	DN	96938632	96938681	chr9	-	MIRLET7F1	NR_029483	3ʹUTR
2	DN	64544033	64544098	chr11	+	SF1	NM_001178031	Undetermined
2	DN	223419	223475	chr19	+			Intergenic
2	DN	43652202	43652310	chr17	-			Intergenic
2	DN	69109521	69109583	chr2	-			Intergenic
2	DN	203219737	203219803	chr2	-			Intergenic
2	DN	3168897	3169075	chr9	-			Intergenic
2	DN	72871308	72871429	chr11	-			Intergenic
2	DN	176665	176689	chr19	+			Intergenic
2	DN	4829134	4829159	chr17	-			Intergenic
2	DN	180787661	180787746	chr2	-			Intergenic
2	DN	12109701	12109738	chr19	-			Intergenic
2	DN	103717575	103717616	chr8	-			Intergenic
2	DN	82293904	82293926	chr13	-			Intergenic
2	DN	118156127	118156147	chr11	-			Intergenic
2	DN	116006679	116006701	chr5	-			Intergenic
2	DN	99734598	99734638	chr7	+			Intergenic
2	DN	229103141	229103179	chr1	+			Intergenic
2	DN	102978432	102978474	chr3	+			Intergenic
